# Supplementary material for: Direct observation by time-resolved infrared spectroscopy of the bright and the dark excited states of the [Ru(phen)2(dppz)]2+ light-switch compound in solution and when bound to DNA
Source: Chem Sci. 2016 Jan 27;7(5):3075–84. doi: 10.1039/c5sc04514b (PMC6005197; doi:10.1039/c5sc04514b)
Supplement: Supplementary file 6 [file SC-007-C5SC04514B-s006.cif]

# Electronic Supplementary Material (ESI) for Chemical Science.
# This journal is © The Royal Society of Chemistry 2016

####################################################################### 
# 
# This file contains crystal structure data downloaded from the 
# Cambridge Structural Database (CSD) hosted by the Cambridge 
# Crystallographic Data Centre (CCDC).
# 
# Full information about CCDC data access policies and citation 
# guidelines are available at http://www.ccdc.cam.ac.uk/access/V1 
# 
# Audit and citation data items may have been added by the CCDC. 
# Please retain this information to preserve the provenance of 
# this file and to allow appropriate attribution of the data. 
# 
#######################################################################

data_rup2dmono
_database_code_depnum_ccdc_archive 'CCDC 1038710'
_audit_update_record             
;
2014-12-10 deposited with the CCDC.
2016-01-27 downloaded from the CCDC.
;
_audit_creation_date             2014-12-10
_audit_creation_method           
;
Olex2 1.2
(compiled 2014.11.21 svn.r3092 for OlexSys, GUI svn.r4949)
;
_shelxl_version_number           2014/5
_chemical_name_common            ?
_chemical_name_systematic        '[Ru(Phen)2(DPPZ)]2PF6'
_chemical_formula_moiety         '2(C42 H26 N8 Ru), 4(F6 P), 5.5(C2 H3 N)'
_chemical_formula_sum            'C95 H68.50 F24 N21.50 P4 Ru2'
_chemical_formula_weight         2293.23
_chemical_melting_point          ?
loop_
_atom_type_symbol
_atom_type_description
_atom_type_scat_dispersion_real
_atom_type_scat_dispersion_imag
_atom_type_scat_source
C C 0.0033 0.0016 'International Tables Vol C Tables 4.2.6.8 and 6.1.1.4'
H H 0.0000 0.0000 'International Tables Vol C Tables 4.2.6.8 and 6.1.1.4'
F F 0.0171 0.0103 'International Tables Vol C Tables 4.2.6.8 and 6.1.1.4'
N N 0.0061 0.0033 'International Tables Vol C Tables 4.2.6.8 and 6.1.1.4'
P P 0.1023 0.0942 'International Tables Vol C Tables 4.2.6.8 and 6.1.1.4'
Ru Ru -1.2594 0.8363 'International Tables Vol C Tables 4.2.6.8 and 6.1.1.4'

_shelx_space_group_comment       
;
The symmetry employed for this shelxl refinement is uniquely defined
by the following loop, which should always be used as a source of
symmetry information in preference to the above space-group names.
They are only intended as comments.
;
_space_group_crystal_system      monoclinic
_space_group_IT_number           14
_space_group_name_H-M_alt        'P 1 21/c 1'
_space_group_name_Hall           '-P 2ybc'
loop_
_space_group_symop_operation_xyz
'x, y, z'
'-x, y+1/2, -z+1/2'
'-x, -y, -z'
'x, -y-1/2, z-1/2'

_cell_length_a                   20.7004(8)
_cell_length_b                   32.7257(12)
_cell_length_c                   14.3246(5)
_cell_angle_alpha                90
_cell_angle_beta                 107.6890(10)
_cell_angle_gamma                90
_cell_volume                     9245.2(6)
_cell_formula_units_Z            4
_cell_measurement_reflns_used    9037
_cell_measurement_temperature    100(2)
_cell_measurement_theta_max      26.73
_cell_measurement_theta_min      2.24
_shelx_estimated_absorpt_T_max   0.968
_shelx_estimated_absorpt_T_min   0.871
_exptl_absorpt_coefficient_mu    0.507
_exptl_absorpt_correction_T_max  1.0000
_exptl_absorpt_correction_T_min  0.9215
_exptl_absorpt_correction_type   multi-scan
_exptl_absorpt_process_details   
;
SADABS-2014/3 (Bruker,2014/3) was used for absorption correction.
wR2(int) was 0.0526 before and 0.0505 after correction.
The Ratio of minimum to maximum transmission is 0.9215.
The \l/2 correction factor is 0.00150.
;
_exptl_absorpt_special_details   ?
_exptl_crystal_colour            red
_exptl_crystal_colour_primary    red
_exptl_crystal_density_diffrn    1.648
_exptl_crystal_density_meas      ?
_exptl_crystal_density_method    ?
_exptl_crystal_description       Needle
_exptl_crystal_F_000             4612
_exptl_crystal_size_max          0.28
_exptl_crystal_size_mid          0.131
_exptl_crystal_size_min          0.064
_exptl_transmission_factor_max   ?
_exptl_transmission_factor_min   ?
_diffrn_reflns_av_R_equivalents  0.0602
_diffrn_reflns_av_unetI/netI     0.0261
_diffrn_reflns_Laue_measured_fraction_full 1.000
_diffrn_reflns_Laue_measured_fraction_max 0.999
_diffrn_reflns_limit_h_max       26
_diffrn_reflns_limit_h_min       -26
_diffrn_reflns_limit_k_max       42
_diffrn_reflns_limit_k_min       -42
_diffrn_reflns_limit_l_max       18
_diffrn_reflns_limit_l_min       -18
_diffrn_reflns_number            436590
_diffrn_reflns_point_group_measured_fraction_full 1.000
_diffrn_reflns_point_group_measured_fraction_max 0.999
_diffrn_reflns_theta_full        25.242
_diffrn_reflns_theta_max         27.496
_diffrn_reflns_theta_min         1.617
_diffrn_ambient_temperature      100.0
_diffrn_detector_area_resol_mean ?
_diffrn_measured_fraction_theta_full 1.000
_diffrn_measured_fraction_theta_max 0.999
_diffrn_measurement_device_type  'Bruker APEX-II CCD'
_diffrn_measurement_method       '\f and \w scans'
_diffrn_radiation_type           MoK\a
_diffrn_radiation_wavelength     0.71073
_diffrn_source                   ?
_diffrn_standards_number         0
_reflns_Friedel_coverage         0.000
_reflns_Friedel_fraction_full    .
_reflns_Friedel_fraction_max     .
_reflns_number_gt                17208
_reflns_number_total             21236
_reflns_special_details          
;
 Reflections were merged by SHELXL according to the crystal
 class for the calculation of statistics and refinement.
 
 _reflns_Friedel_fraction is defined as the number of unique
 Friedel pairs measured divided by the number that would be
 possible theoretically, ignoring centric projections and
 systematic absences.
;
_reflns_threshold_expression     'I > 2\s(I)'
_computing_cell_refinement       'SAINT v8.34A (Bruker, 2013)'
_computing_data_collection       'SAINT v8.34A (Bruker, 2013)'
_computing_data_reduction        'SAINT v8.34A (Bruker, 2013)'
_computing_molecular_graphics    'Olex2 (Dolomanov et al., 2009)'
_computing_publication_material  'Olex2 (Dolomanov et al., 2009)'
_computing_structure_refinement  'XL (Sheldrick, 2008)'
_computing_structure_solution    'XS (Sheldrick, 2008)'
_refine_diff_density_max         1.117
_refine_diff_density_min         -0.688
_refine_diff_density_rms         0.084
_refine_ls_extinction_coef       .
_refine_ls_extinction_method     none
_refine_ls_goodness_of_fit_ref   1.053
_refine_ls_hydrogen_treatment    constr
_refine_ls_matrix_type           full
_refine_ls_number_parameters     1339
_refine_ls_number_reflns         21236
_refine_ls_number_restraints     6
_refine_ls_R_factor_all          0.0630
_refine_ls_R_factor_gt           0.0455
_refine_ls_restrained_S_all      1.053
_refine_ls_shift/su_max          0.003
_refine_ls_shift/su_mean         0.000
_refine_ls_structure_factor_coef Fsqd
_refine_ls_weighting_details     
'w=1/[\s^2^(Fo^2^)+(0.0395P)^2^+22.8533P] where P=(Fo^2^+2Fc^2^)/3'
_refine_ls_weighting_scheme      calc
_refine_ls_wR_factor_gt          0.1008
_refine_ls_wR_factor_ref         0.1090
_refine_special_details          ?
_olex2_refinement_description    
;
1. Fixed Uiso
 At 1.2 times of:
  All C(H) groups
 At 1.5 times of:
  All C(H,H,H) groups
2. Uiso/Uaniso restraints and constraints
Uanis(C502) \\sim Ueq: with sigma of 0.1 and sigma for terminal atoms of 0.2
3. Others
 Fixed Sof: N501(0.5) C501(0.5) C502(0.5) H50A(0.5) H50B(0.5) H50C(0.5)
4.a Aromatic/amide H refined with riding coordinates:
 C1(H1), C2(H2), C3(H3), C7(H7), C8(H8), C9(H9), C10(H10), C14(H14), C15(H15),
 C16(H16), C19(H19), C20(H20), C21(H21), C23(H23), C24(H24), C26(H26), C27(H27),
  C28(H28), C31(H31), C32(H32), C33(H33), C35(H35), C36(H36), C38(H38),
 C39(H39), C40(H40), C101(H101), C102(H102), C103(H103), C107(H107), C108(H108),
  C109(H109), C110(H110), C114(H114), C115(H115), C116(H116), C119(H119),
 C120(H120), C121(H121), C123(H123), C124(H124), C126(H126), C127(H127),
 C128(H128), C131(H131), C132(H132), C133(H133), C135(H135), C136(H136),
 C138(H138), C139(H139), C140(H140)
4.b Idealised Me refined as rotating group:
 C302(H30A,H30B,H30C), C402(H40A,H40B,H40C), C94(H94A,H94B,H94C), C502(H50A,
 H50B,H50C), C602(H60A,H60B,H60C), C202(H20A,H20B,H20C)
;
_atom_sites_solution_hydrogens   geom
_atom_sites_solution_primary     direct
_atom_sites_solution_secondary   ?
loop_
_atom_site_label
_atom_site_type_symbol
_atom_site_fract_x
_atom_site_fract_y
_atom_site_fract_z
_atom_site_U_iso_or_equiv
_atom_site_adp_type
_atom_site_occupancy
_atom_site_site_symmetry_order
_atom_site_calc_flag
_atom_site_refinement_flags_posn
_atom_site_refinement_flags_adp
_atom_site_refinement_flags_occupancy
_atom_site_disorder_assembly
_atom_site_disorder_group
Ru1 Ru 0.48627(2) 0.61495(2) 0.17621(2) 0.01649(6) Uani 1 1 d . . . . .
N1 N 0.57862(12) 0.61810(8) 0.28437(18) 0.0200(5) Uani 1 1 d . . . . .
N2 N 0.49358(12) 0.67721(7) 0.20037(17) 0.0184(5) Uani 1 1 d . . . . .
N3 N 0.42764(13) 0.60840(8) 0.26862(18) 0.0217(5) Uani 1 1 d . . . . .
N4 N 0.39070(12) 0.61573(7) 0.07487(18) 0.0179(5) Uani 1 1 d . . . . .
N5 N 0.49764(12) 0.55294(7) 0.16219(18) 0.0194(5) Uani 1 1 d . . . . .
N6 N 0.53751(11) 0.61468(7) 0.07293(17) 0.0175(5) Uani 1 1 d . . . . .
N7 N 0.74593(12) 0.71519(8) 0.45795(18) 0.0216(5) Uani 1 1 d . . . . .
N8 N 0.65775(12) 0.77923(8) 0.36322(18) 0.0217(5) Uani 1 1 d . . . . .
C1 C 0.61833(16) 0.58723(10) 0.3310(2) 0.0243(6) Uani 1 1 d . . . . .
H1 H 0.6033 0.5599 0.3154 0.029 Uiso 1 1 calc R . . . .
C2 C 0.68074(16) 0.59380(10) 0.4013(2) 0.0268(7) Uani 1 1 d . . . . .
H2 H 0.7073 0.5712 0.4329 0.032 Uiso 1 1 calc R . . . .
C3 C 0.70383(15) 0.63281(10) 0.4248(2) 0.0248(6) Uani 1 1 d . . . . .
H3 H 0.7465 0.6376 0.4723 0.030 Uiso 1 1 calc R . . . .
C4 C 0.66337(14) 0.66556(9) 0.3774(2) 0.0200(6) Uani 1 1 d . . . . .
C5 C 0.68396(14) 0.70799(9) 0.3972(2) 0.0193(6) Uani 1 1 d . . . . .
C6 C 0.76523(15) 0.75471(10) 0.4715(2) 0.0234(6) Uani 1 1 d . . . . .
C7 C 0.83113(15) 0.76405(11) 0.5337(2) 0.0275(7) Uani 1 1 d . . . . .
H7 H 0.8600 0.7429 0.5683 0.033 Uiso 1 1 calc R . . . .
C8 C 0.85292(17) 0.80360(11) 0.5438(3) 0.0336(8) Uani 1 1 d . . . . .
H8 H 0.8972 0.8098 0.5853 0.040 Uiso 1 1 calc R . . . .
C9 C 0.81087(17) 0.83543(11) 0.4935(3) 0.0339(8) Uani 1 1 d . . . . .
H9 H 0.8274 0.8627 0.5011 0.041 Uiso 1 1 calc R . . . .
C10 C 0.74640(16) 0.82770(10) 0.4336(3) 0.0293(7) Uani 1 1 d . . . . .
H10 H 0.7185 0.8495 0.4001 0.035 Uiso 1 1 calc R . . . .
C11 C 0.72160(15) 0.78673(10) 0.4221(2) 0.0237(6) Uani 1 1 d . . . . .
C12 C 0.63909(14) 0.74021(9) 0.3511(2) 0.0191(6) Uani 1 1 d . . . . .
C13 C 0.57085(14) 0.73041(9) 0.2858(2) 0.0192(6) Uani 1 1 d . . . . .
C14 C 0.52163(15) 0.76001(9) 0.2444(2) 0.0218(6) Uani 1 1 d . . . . .
H14 H 0.5310 0.7882 0.2578 0.026 Uiso 1 1 calc R . . . .
C15 C 0.45932(15) 0.74749(9) 0.1838(2) 0.0229(6) Uani 1 1 d . . . . .
H15 H 0.4248 0.7670 0.1568 0.028 Uiso 1 1 calc R . . . .
C16 C 0.44714(15) 0.70624(9) 0.1625(2) 0.0212(6) Uani 1 1 d . . . . .
H16 H 0.4043 0.6983 0.1195 0.025 Uiso 1 1 calc R . . . .
C17 C 0.55442(14) 0.68945(9) 0.2634(2) 0.0174(6) Uani 1 1 d . . . . .
C18 C 0.60070(14) 0.65694(9) 0.3093(2) 0.0181(6) Uani 1 1 d . . . . .
C19 C 0.44744(17) 0.60665(11) 0.3658(2) 0.0294(7) Uani 1 1 d . . . . .
H19 H 0.4942 0.6099 0.4004 0.035 Uiso 1 1 calc R . . . .
C20 C 0.40178(19) 0.60016(12) 0.4189(3) 0.0360(8) Uani 1 1 d . . . . .
H20 H 0.4175 0.5993 0.4884 0.043 Uiso 1 1 calc R . . . .
C21 C 0.33444(19) 0.59501(11) 0.3705(3) 0.0345(8) Uani 1 1 d . . . . .
H21 H 0.3033 0.5902 0.4062 0.041 Uiso 1 1 calc R . . . .
C22 C 0.31135(16) 0.59690(10) 0.2676(2) 0.0264(7) Uani 1 1 d . . . . .
C23 C 0.24139(17) 0.59236(10) 0.2086(3) 0.0311(7) Uani 1 1 d . . . . .
H23 H 0.2081 0.5860 0.2397 0.037 Uiso 1 1 calc R . . . .
C24 C 0.22246(16) 0.59686(10) 0.1113(3) 0.0290(7) Uani 1 1 d . . . . .
H24 H 0.1759 0.5942 0.0749 0.035 Uiso 1 1 calc R . . . .
C25 C 0.27125(15) 0.60563(9) 0.0605(2) 0.0247(6) Uani 1 1 d . . . . .
C26 C 0.25456(16) 0.61281(10) -0.0407(2) 0.0276(7) Uani 1 1 d . . . . .
H26 H 0.2086 0.6118 -0.0807 0.033 Uiso 1 1 calc R . . . .
C27 C 0.30511(16) 0.62122(10) -0.0812(2) 0.0272(7) Uani 1 1 d . . . . .
H27 H 0.2943 0.6262 -0.1495 0.033 Uiso 1 1 calc R . . . .
C28 C 0.37286(15) 0.62243(9) -0.0215(2) 0.0223(6) Uani 1 1 d . . . . .
H28 H 0.4073 0.6282 -0.0508 0.027 Uiso 1 1 calc R . . . .
C29 C 0.34009(14) 0.60806(9) 0.1156(2) 0.0196(6) Uani 1 1 d . . . . .
C30 C 0.35998(15) 0.60412(9) 0.2199(2) 0.0212(6) Uani 1 1 d . . . . .
C31 C 0.47604(16) 0.52210(10) 0.2065(2) 0.0256(7) Uani 1 1 d . . . . .
H31 H 0.4442 0.5277 0.2406 0.031 Uiso 1 1 calc R . . . .
C32 C 0.49844(17) 0.48201(10) 0.2045(3) 0.0307(7) Uani 1 1 d . . . . .
H32 H 0.4822 0.4610 0.2373 0.037 Uiso 1 1 calc R . . . .
C33 C 0.54397(17) 0.47287(10) 0.1552(2) 0.0299(7) Uani 1 1 d . . . . .
H33 H 0.5604 0.4458 0.1552 0.036 Uiso 1 1 calc R . . . .
C34 C 0.56611(15) 0.50394(10) 0.1047(2) 0.0251(7) Uani 1 1 d . . . . .
C35 C 0.61105(16) 0.49760(11) 0.0468(3) 0.0307(7) Uani 1 1 d . . . . .
H35 H 0.6295 0.4712 0.0442 0.037 Uiso 1 1 calc R . . . .
C36 C 0.62753(16) 0.52860(11) -0.0041(2) 0.0295(7) Uani 1 1 d . . . . .
H36 H 0.6565 0.5234 -0.0430 0.035 Uiso 1 1 calc R . . . .
C37 C 0.60221(15) 0.56928(10) -0.0004(2) 0.0239(6) Uani 1 1 d . . . . .
C38 C 0.61387(16) 0.60241(11) -0.0562(2) 0.0280(7) Uani 1 1 d . . . . .
H38 H 0.6399 0.5987 -0.0999 0.034 Uiso 1 1 calc R . . . .
C39 C 0.58725(15) 0.64001(10) -0.0466(2) 0.0260(7) Uani 1 1 d . . . . .
H39 H 0.5940 0.6624 -0.0848 0.031 Uiso 1 1 calc R . . . .
C40 C 0.55011(14) 0.64530(9) 0.0196(2) 0.0212(6) Uani 1 1 d . . . . .
H40 H 0.5332 0.6717 0.0267 0.025 Uiso 1 1 calc R . . . .
C41 C 0.56167(14) 0.57662(9) 0.0606(2) 0.0189(6) Uani 1 1 d . . . . .
C42 C 0.54166(14) 0.54377(9) 0.1108(2) 0.0195(6) Uani 1 1 d . . . . .
Ru2 Ru 0.04625(2) 0.37001(2) 0.60453(2) 0.01570(6) Uani 1 1 d . . . . .
N101 N 0.05884(11) 0.30700(7) 0.61467(17) 0.0171(5) Uani 1 1 d . . . . .
N102 N 0.14371(12) 0.36651(7) 0.69901(17) 0.0173(5) Uani 1 1 d . . . . .
N103 N -0.00365(12) 0.36485(7) 0.70914(17) 0.0172(5) Uani 1 1 d . . . . .
N104 N -0.05267(12) 0.36593(7) 0.51476(17) 0.0177(5) Uani 1 1 d . . . . .
N105 N 0.04888(12) 0.43286(8) 0.60412(18) 0.0200(5) Uani 1 1 d . . . . .
N106 N 0.08907(12) 0.37991(8) 0.49352(18) 0.0194(5) Uani 1 1 d . . . . .
N107 N 0.22584(12) 0.20521(8) 0.77177(18) 0.0217(5) Uani 1 1 d . . . . .
N108 N 0.31726(12) 0.26921(8) 0.85569(18) 0.0210(5) Uani 1 1 d . . . . .
C101 C 0.01421(14) 0.27746(9) 0.5746(2) 0.0205(6) Uani 1 1 d . . . . .
H101 H -0.0289 0.2851 0.5318 0.025 Uiso 1 1 calc R . . . .
C102 C 0.02796(15) 0.23604(10) 0.5925(2) 0.0228(6) Uani 1 1 d . . . . .
H102 H -0.0058 0.2162 0.5640 0.027 Uiso 1 1 calc R . . . .
C103 C 0.09086(15) 0.22392(9) 0.6520(2) 0.0213(6) Uani 1 1 d . . . . .
H103 H 0.1014 0.1958 0.6638 0.026 Uiso 1 1 calc R . . . .
C104 C 0.13900(14) 0.25406(9) 0.6945(2) 0.0180(6) Uani 1 1 d . . . . .
C105 C 0.20792(14) 0.24424(9) 0.7571(2) 0.0188(6) Uani 1 1 d . . . . .
C106 C 0.29055(15) 0.19722(10) 0.8275(2) 0.0233(6) Uani 1 1 d . . . . .
C107 C 0.31372(17) 0.15642(10) 0.8404(3) 0.0293(7) Uani 1 1 d . . . . .
H107 H 0.2838 0.1347 0.8119 0.035 Uiso 1 1 calc R . . . .
C108 C 0.37935(18) 0.14817(11) 0.8942(3) 0.0339(8) Uani 1 1 d . . . . .
H108 H 0.3949 0.1207 0.9020 0.041 Uiso 1 1 calc R . . . .
C109 C 0.42408(17) 0.18019(11) 0.9383(3) 0.0335(8) Uani 1 1 d . . . . .
H109 H 0.4693 0.1738 0.9757 0.040 Uiso 1 1 calc R . . . .
C110 C 0.40361(16) 0.22015(11) 0.9281(2) 0.0276(7) Uani 1 1 d . . . . .
H110 H 0.4340 0.2413 0.9593 0.033 Uiso 1 1 calc R . . . .
C111 C 0.33615(15) 0.22961(10) 0.8702(2) 0.0229(6) Uani 1 1 d . . . . .
C112 C 0.25444(14) 0.27656(9) 0.7988(2) 0.0187(6) Uani 1 1 d . . . . .
C113 C 0.23309(14) 0.31909(9) 0.7796(2) 0.0183(6) Uani 1 1 d . . . . .
C114 C 0.27594(15) 0.35200(10) 0.8192(2) 0.0220(6) Uani 1 1 d . . . . .
H114 H 0.3208 0.3473 0.8606 0.026 Uiso 1 1 calc R . . . .
C115 C 0.25205(15) 0.39115(10) 0.7972(2) 0.0240(6) Uani 1 1 d . . . . .
H115 H 0.2806 0.4138 0.8227 0.029 Uiso 1 1 calc R . . . .
C116 C 0.18607(14) 0.39740(9) 0.7376(2) 0.0210(6) Uani 1 1 d . . . . .
H116 H 0.1703 0.4246 0.7236 0.025 Uiso 1 1 calc R . . . .
C117 C 0.16752(14) 0.32753(9) 0.7194(2) 0.0178(6) Uani 1 1 d . . . . .
C118 C 0.12095(14) 0.29496(9) 0.6752(2) 0.0175(6) Uani 1 1 d . . . . .
C119 C 0.02051(15) 0.36756(9) 0.8055(2) 0.0218(6) Uani 1 1 d . . . . .
H119 H 0.0664 0.3756 0.8341 0.026 Uiso 1 1 calc R . . . .
C120 C -0.01887(16) 0.35897(10) 0.8675(2) 0.0260(7) Uani 1 1 d . . . . .
H120 H 0.0004 0.3615 0.9365 0.031 Uiso 1 1 calc R . . . .
C121 C -0.08516(16) 0.34695(9) 0.8284(2) 0.0247(6) Uani 1 1 d . . . . .
H121 H -0.1115 0.3397 0.8699 0.030 Uiso 1 1 calc R . . . .
C122 C -0.11338(15) 0.34553(9) 0.7257(2) 0.0219(6) Uani 1 1 d . . . . .
C123 C -0.18316(15) 0.33505(10) 0.6758(2) 0.0252(7) Uani 1 1 d . . . . .
H123 H -0.2118 0.3268 0.7131 0.030 Uiso 1 1 calc R . . . .
C124 C -0.20828(15) 0.33678(10) 0.5773(2) 0.0261(7) Uani 1 1 d . . . . .
H124 H -0.2547 0.3304 0.5467 0.031 Uiso 1 1 calc R . . . .
C125 C -0.16639(15) 0.34809(9) 0.5174(2) 0.0226(6) Uani 1 1 d . . . . .
C126 C -0.18946(15) 0.35064(10) 0.4144(2) 0.0254(7) Uani 1 1 d . . . . .
H126 H -0.2356 0.3453 0.3794 0.031 Uiso 1 1 calc R . . . .
C127 C -0.14417(16) 0.36105(10) 0.3652(2) 0.0258(7) Uani 1 1 d . . . . .
H127 H -0.1592 0.3634 0.2958 0.031 Uiso 1 1 calc R . . . .
C128 C -0.07602(15) 0.36823(9) 0.4171(2) 0.0212(6) Uani 1 1 d . . . . .
H128 H -0.0454 0.3749 0.3817 0.025 Uiso 1 1 calc R . . . .
C129 C -0.09779(14) 0.35635(9) 0.5645(2) 0.0181(6) Uani 1 1 d . . . . .
C130 C -0.07112(14) 0.35512(9) 0.6688(2) 0.0182(6) Uani 1 1 d . . . . .
C131 C 0.02890(15) 0.45886(10) 0.6613(2) 0.0245(6) Uani 1 1 d . . . . .
H131 H 0.0045 0.4485 0.7026 0.029 Uiso 1 1 calc R . . . .
C132 C 0.04224(17) 0.50085(10) 0.6633(3) 0.0304(7) Uani 1 1 d . . . . .
H132 H 0.0278 0.5183 0.7061 0.036 Uiso 1 1 calc R . . . .
C133 C 0.07638(17) 0.51671(10) 0.6029(3) 0.0326(8) Uani 1 1 d . . . . .
H133 H 0.0859 0.5451 0.6039 0.039 Uiso 1 1 calc R . . . .
C134 C 0.09705(16) 0.49060(10) 0.5397(2) 0.0278(7) Uani 1 1 d . . . . .
C135 C 0.13163(17) 0.50362(11) 0.4722(3) 0.0353(8) Uani 1 1 d . . . . .
H135 H 0.1413 0.5318 0.4683 0.042 Uiso 1 1 calc R . . . .
C136 C 0.15100(16) 0.47682(12) 0.4138(3) 0.0341(8) Uani 1 1 d . . . . .
H136 H 0.1736 0.4866 0.3695 0.041 Uiso 1 1 calc R . . . .
C137 C 0.13775(15) 0.43362(11) 0.4178(2) 0.0272(7) Uani 1 1 d . . . . .
C138 C 0.15575(15) 0.40403(12) 0.3591(2) 0.0312(8) Uani 1 1 d . . . . .
H138 H 0.1791 0.4117 0.3141 0.037 Uiso 1 1 calc R . . . .
C139 C 0.13921(15) 0.36393(11) 0.3676(2) 0.0284(7) Uani 1 1 d . . . . .
H139 H 0.1501 0.3437 0.3273 0.034 Uiso 1 1 calc R . . . .
C140 C 0.10620(14) 0.35280(10) 0.4360(2) 0.0232(6) Uani 1 1 d . . . . .
H140 H 0.0957 0.3248 0.4415 0.028 Uiso 1 1 calc R . . . .
C141 C 0.10390(14) 0.42020(9) 0.4834(2) 0.0206(6) Uani 1 1 d . . . . .
C142 C 0.08280(14) 0.44868(9) 0.5434(2) 0.0212(6) Uani 1 1 d . . . . .
P1 P 0.22284(5) 0.72705(3) 0.06261(7) 0.0324(2) Uani 1 1 d . . . . .
F1 F 0.15915(15) 0.75557(8) 0.0101(2) 0.0653(8) Uani 1 1 d . . . . .
F2 F 0.27068(15) 0.76565(8) 0.0944(2) 0.0646(8) Uani 1 1 d . . . . .
F3 F 0.28476(12) 0.69845(8) 0.1167(3) 0.0725(9) Uani 1 1 d . . . . .
F4 F 0.17559(11) 0.68783(7) 0.02992(19) 0.0479(6) Uani 1 1 d . . . . .
F5 F 0.20301(14) 0.73031(9) 0.16074(18) 0.0617(7) Uani 1 1 d . . . . .
F6 F 0.24031(17) 0.72413(12) -0.0371(2) 0.0909(12) Uani 1 1 d . . . . .
N301 N 0.1443(2) 0.43815(12) 0.9134(3) 0.0596(10) Uani 1 1 d . . . . .
N401 N 0.2629(2) 0.49135(13) 0.7166(3) 0.0565(10) Uani 1 1 d . . . . .
C301 C 0.1666(2) 0.47005(14) 0.9158(3) 0.0455(10) Uani 1 1 d . . . . .
C302 C 0.1943(2) 0.51030(13) 0.9154(4) 0.0569(12) Uani 1 1 d . . . . .
H30A H 0.2210 0.5111 0.8695 0.085 Uiso 1 1 calc GR . . . .
H30B H 0.2234 0.5171 0.9813 0.085 Uiso 1 1 calc GR . . . .
H30C H 0.1572 0.5302 0.8949 0.085 Uiso 1 1 calc GR . . . .
C401 C 0.2818(2) 0.50700(13) 0.6597(4) 0.0477(10) Uani 1 1 d . . . . .
C402 C 0.3070(3) 0.52598(16) 0.5842(4) 0.0663(14) Uani 1 1 d . . . . .
H40A H 0.3567 0.5262 0.6065 0.099 Uiso 1 1 calc GR . . . .
H40B H 0.2902 0.5541 0.5726 0.099 Uiso 1 1 calc GR . . . .
H40C H 0.2909 0.5103 0.5232 0.099 Uiso 1 1 calc GR . . . .
P101 P 1.02957(4) 0.60513(3) 0.84805(6) 0.02948(19) Uani 1 1 d . . . . .
F101 F 0.98803(13) 0.57683(10) 0.7635(3) 0.0967(14) Uani 1 1 d . . . . .
F102 F 1.01037(14) 0.64290(9) 0.7756(2) 0.0662(8) Uani 1 1 d . . . . .
F103 F 1.07169(15) 0.63453(11) 0.9318(2) 0.0826(10) Uani 1 1 d . . . . .
F104 F 1.05002(15) 0.56810(11) 0.9212(3) 0.0995(13) Uani 1 1 d . . . . .
F105 F 0.96331(12) 0.61329(9) 0.87929(19) 0.0616(7) Uani 1 1 d . . . . .
F106 F 1.09630(11) 0.59704(10) 0.81584(18) 0.0613(7) Uani 1 1 d . . . . .
P102 P 0.69122(5) 0.52809(3) 0.72571(8) 0.0390(2) Uani 1 1 d . . . . .
F107 F 0.74370(16) 0.49684(9) 0.7045(3) 0.0814(11) Uani 1 1 d . . . . .
F108 F 0.69605(15) 0.50392(9) 0.8246(2) 0.0652(8) Uani 1 1 d . . . . .
F109 F 0.63927(15) 0.55936(9) 0.7483(2) 0.0689(8) Uani 1 1 d . . . . .
F110 F 0.68740(14) 0.55228(8) 0.62739(19) 0.0554(7) Uani 1 1 d . . . . .
F111 F 0.75240(16) 0.55709(11) 0.7827(3) 0.0852(10) Uani 1 1 d . . . . .
F112 F 0.63048(15) 0.49899(9) 0.6708(2) 0.0684(8) Uani 1 1 d . . . . .
P2 P 0.39956(4) 0.62965(3) 0.69182(6) 0.02568(17) Uani 1 1 d . . . . .
F7 F 0.34338(10) 0.62867(7) 0.58657(14) 0.0416(5) Uani 1 1 d . . . . .
F8 F 0.44636(13) 0.65797(7) 0.6506(2) 0.0542(6) Uani 1 1 d . . . . .
F9 F 0.45393(12) 0.62868(8) 0.79768(17) 0.0542(6) Uani 1 1 d . . . . .
F10 F 0.35197(11) 0.60012(7) 0.73241(16) 0.0427(5) Uani 1 1 d . . . . .
F11 F 0.36349(12) 0.66834(7) 0.72197(17) 0.0475(6) Uani 1 1 d . . . . .
F12 F 0.43478(10) 0.59026(6) 0.66115(14) 0.0325(4) Uani 1 1 d . . . . .
N20 N 0.45430(18) 0.77187(11) 0.4430(2) 0.0450(8) Uani 1 1 d . . . . .
C94 C 0.3377(2) 0.74583(19) 0.3372(4) 0.0667(15) Uani 1 1 d . . . . .
H94A H 0.3248 0.7608 0.2750 0.100 Uiso 1 1 calc GR . . . .
H94B H 0.3036 0.7505 0.3710 0.100 Uiso 1 1 calc GR . . . .
H94C H 0.3403 0.7166 0.3244 0.100 Uiso 1 1 calc GR . . . .
C95 C 0.4034(2) 0.76019(13) 0.3985(3) 0.0393(9) Uani 1 1 d . . . . .
N501 N 0.4517(6) 0.4742(4) 0.5629(8) 0.083(3) Uani 0.5 1 d . . P A -1
C501 C 0.4795(6) 0.4910(5) 0.5272(9) 0.063(3) Uani 0.5 1 d . . P A -1
C502 C 0.538(3) 0.5089(17) 0.473(3) 0.35(4) Uani 0.5 1 d . U P A -1
H50A H 0.5147 0.5252 0.4155 0.518 Uiso 0.5 1 calc GR . P A -1
H50B H 0.5610 0.4858 0.4539 0.518 Uiso 0.5 1 calc GR . P A -1
H50C H 0.5713 0.5260 0.5203 0.518 Uiso 0.5 1 calc GR . P A -1
N601 N 1.01132(18) 0.23852(13) 0.8450(3) 0.0555(10) Uani 1 1 d . . . . .
C601 C 0.95966(19) 0.23377(12) 0.7904(3) 0.0363(8) Uani 1 1 d . . . . .
C602 C 0.89328(19) 0.22695(13) 0.7201(3) 0.0415(9) Uani 1 1 d . . . . .
H60A H 0.8932 0.2008 0.6867 0.062 Uiso 1 1 calc GR . . . .
H60B H 0.8829 0.2491 0.6718 0.062 Uiso 1 1 calc GR . . . .
H60C H 0.8589 0.2263 0.7544 0.062 Uiso 1 1 calc GR . . . .
N201 N 0.91039(19) 0.45038(12) 0.7706(3) 0.0554(10) Uani 1 1 d . . . . .
C201 C 0.9088(2) 0.47460(14) 0.8270(3) 0.0453(10) Uani 1 1 d . . . . .
C202 C 0.9039(3) 0.50553(16) 0.8983(4) 0.0630(13) Uani 1 1 d . . . . .
H20A H 0.8570 0.5151 0.8826 0.095 Uiso 1 1 calc GR . . . .
H20B H 0.9335 0.5286 0.8960 0.095 Uiso 1 1 calc GR . . . .
H20C H 0.9181 0.4936 0.9642 0.095 Uiso 1 1 calc GR . . . .

loop_
_atom_site_aniso_label
_atom_site_aniso_U_11
_atom_site_aniso_U_22
_atom_site_aniso_U_33
_atom_site_aniso_U_23
_atom_site_aniso_U_13
_atom_site_aniso_U_12
Ru1 0.01372(10) 0.01723(11) 0.01671(11) -0.00182(9) 0.00194(8) -0.00037(8)
N1 0.0189(12) 0.0209(13) 0.0188(12) -0.0003(10) 0.0035(10) 0.0013(10)
N2 0.0158(11) 0.0213(13) 0.0169(12) -0.0028(9) 0.0032(9) 0.0006(9)
N3 0.0224(12) 0.0209(13) 0.0213(13) -0.0019(10) 0.0057(10) 0.0014(10)
N4 0.0163(11) 0.0159(11) 0.0214(12) -0.0030(10) 0.0055(10) -0.0007(9)
N5 0.0174(12) 0.0197(12) 0.0189(12) 0.0001(10) 0.0021(10) -0.0012(9)
N6 0.0127(11) 0.0195(12) 0.0178(12) 0.0001(10) 0.0010(9) -0.0006(9)
N7 0.0163(12) 0.0298(14) 0.0182(12) -0.0055(10) 0.0046(10) -0.0027(10)
N8 0.0207(12) 0.0249(13) 0.0210(13) -0.0062(10) 0.0085(10) -0.0027(10)
C1 0.0248(15) 0.0210(15) 0.0235(16) -0.0007(12) 0.0018(13) 0.0020(12)
C2 0.0239(15) 0.0271(17) 0.0244(16) 0.0025(13) -0.0002(13) 0.0054(13)
C3 0.0182(14) 0.0318(17) 0.0199(15) 0.0000(13) -0.0010(12) 0.0028(12)
C4 0.0173(13) 0.0271(16) 0.0149(14) -0.0022(12) 0.0039(11) -0.0005(11)
C5 0.0151(13) 0.0281(16) 0.0153(14) -0.0042(11) 0.0057(11) -0.0024(11)
C6 0.0207(14) 0.0328(17) 0.0198(15) -0.0080(13) 0.0106(12) -0.0049(12)
C7 0.0194(15) 0.0379(19) 0.0253(16) -0.0127(14) 0.0070(13) -0.0043(13)
C8 0.0224(16) 0.045(2) 0.0349(19) -0.0203(16) 0.0102(14) -0.0096(14)
C9 0.0316(18) 0.0329(19) 0.041(2) -0.0206(16) 0.0175(16) -0.0138(15)
C10 0.0256(16) 0.0299(17) 0.0348(18) -0.0137(14) 0.0128(14) -0.0058(13)
C11 0.0226(15) 0.0283(16) 0.0233(15) -0.0102(13) 0.0114(12) -0.0062(12)
C12 0.0176(13) 0.0246(15) 0.0162(14) -0.0058(11) 0.0069(11) -0.0033(11)
C13 0.0188(14) 0.0241(15) 0.0151(14) -0.0047(11) 0.0058(11) -0.0005(11)
C14 0.0247(15) 0.0197(15) 0.0218(15) -0.0038(12) 0.0081(12) -0.0009(12)
C15 0.0227(15) 0.0212(15) 0.0227(15) -0.0005(12) 0.0035(12) 0.0048(12)
C16 0.0172(13) 0.0256(16) 0.0181(14) -0.0019(12) 0.0016(11) 0.0017(11)
C17 0.0161(13) 0.0208(14) 0.0152(13) -0.0029(11) 0.0047(11) 0.0004(11)
C18 0.0158(13) 0.0217(14) 0.0160(13) -0.0024(11) 0.0038(11) 0.0000(11)
C19 0.0297(17) 0.0367(19) 0.0225(16) -0.0028(14) 0.0087(13) 0.0027(14)
C20 0.041(2) 0.046(2) 0.0252(17) -0.0001(15) 0.0158(15) 0.0081(17)
C21 0.040(2) 0.037(2) 0.0344(19) 0.0025(15) 0.0227(16) 0.0085(15)
C22 0.0276(16) 0.0238(16) 0.0319(17) -0.0005(13) 0.0149(14) 0.0039(13)
C23 0.0241(16) 0.0291(18) 0.047(2) -0.0015(15) 0.0204(15) 0.0011(13)
C24 0.0188(15) 0.0290(17) 0.0399(19) -0.0043(14) 0.0099(14) -0.0008(13)
C25 0.0190(14) 0.0229(16) 0.0323(17) -0.0048(13) 0.0078(13) 0.0012(12)
C26 0.0186(14) 0.0308(17) 0.0278(17) -0.0073(14) -0.0013(12) -0.0007(13)
C27 0.0220(15) 0.0366(19) 0.0190(15) -0.0037(13) 0.0002(12) 0.0027(13)
C28 0.0198(14) 0.0244(16) 0.0211(15) -0.0024(12) 0.0038(12) -0.0001(11)
C29 0.0186(14) 0.0160(14) 0.0252(15) -0.0028(11) 0.0082(12) -0.0002(11)
C30 0.0207(14) 0.0186(14) 0.0258(16) -0.0014(12) 0.0093(12) 0.0016(11)
C31 0.0250(15) 0.0237(16) 0.0260(16) 0.0025(13) 0.0047(13) -0.0014(12)
C32 0.0317(17) 0.0245(17) 0.0309(18) 0.0070(14) 0.0020(14) -0.0022(13)
C33 0.0309(17) 0.0205(16) 0.0318(18) 0.0002(13) -0.0004(14) 0.0032(13)
C34 0.0214(15) 0.0224(16) 0.0262(16) -0.0028(12) -0.0006(12) 0.0031(12)
C35 0.0254(16) 0.0287(18) 0.0343(19) -0.0061(14) 0.0034(14) 0.0085(13)
C36 0.0220(15) 0.0366(19) 0.0299(17) -0.0079(14) 0.0082(13) 0.0041(13)
C37 0.0164(14) 0.0324(17) 0.0207(15) -0.0055(13) 0.0025(12) -0.0004(12)
C38 0.0213(15) 0.0371(19) 0.0255(16) -0.0046(14) 0.0072(13) -0.0057(13)
C39 0.0192(14) 0.0327(18) 0.0239(16) 0.0021(13) 0.0033(12) -0.0073(12)
C40 0.0154(13) 0.0213(15) 0.0230(15) 0.0009(12) 0.0003(11) -0.0023(11)
C41 0.0138(13) 0.0219(15) 0.0175(14) -0.0036(11) -0.0003(11) -0.0011(11)
C42 0.0175(13) 0.0213(15) 0.0163(14) -0.0019(11) 0.0003(11) 0.0007(11)
Ru2 0.01273(10) 0.01888(11) 0.01504(11) 0.00039(9) 0.00353(8) 0.00205(8)
N101 0.0153(11) 0.0201(12) 0.0159(12) -0.0001(9) 0.0048(9) 0.0010(9)
N102 0.0154(11) 0.0207(12) 0.0159(11) -0.0012(9) 0.0046(9) 0.0011(9)
N103 0.0167(11) 0.0171(12) 0.0184(12) 0.0008(9) 0.0060(9) 0.0022(9)
N104 0.0169(11) 0.0181(12) 0.0182(12) 0.0003(9) 0.0055(9) 0.0033(9)
N105 0.0164(11) 0.0227(13) 0.0193(12) 0.0006(10) 0.0029(10) 0.0029(10)
N106 0.0133(11) 0.0270(14) 0.0168(12) -0.0005(10) 0.0029(9) 0.0023(9)
N107 0.0202(12) 0.0251(14) 0.0215(13) 0.0054(10) 0.0089(10) 0.0038(10)
N108 0.0174(12) 0.0285(14) 0.0181(12) 0.0055(10) 0.0067(10) 0.0037(10)
C101 0.0162(13) 0.0262(16) 0.0173(14) -0.0018(12) 0.0026(11) 0.0015(11)
C102 0.0208(14) 0.0268(16) 0.0207(15) -0.0031(12) 0.0060(12) -0.0042(12)
C103 0.0240(15) 0.0206(15) 0.0200(15) 0.0019(12) 0.0079(12) 0.0022(12)
C104 0.0163(13) 0.0229(15) 0.0158(13) 0.0009(11) 0.0062(11) 0.0019(11)
C105 0.0180(13) 0.0245(15) 0.0160(13) 0.0035(11) 0.0084(11) 0.0040(11)
C106 0.0212(14) 0.0284(16) 0.0222(15) 0.0072(13) 0.0096(12) 0.0060(12)
C107 0.0288(17) 0.0261(17) 0.0352(19) 0.0083(14) 0.0129(14) 0.0051(13)
C108 0.0320(18) 0.0296(18) 0.042(2) 0.0155(15) 0.0143(16) 0.0142(14)
C109 0.0216(16) 0.045(2) 0.0345(19) 0.0174(16) 0.0094(14) 0.0126(14)
C110 0.0201(15) 0.0342(18) 0.0287(17) 0.0082(14) 0.0077(13) 0.0040(13)
C111 0.0178(14) 0.0304(17) 0.0224(15) 0.0072(13) 0.0087(12) 0.0051(12)
C112 0.0158(13) 0.0263(15) 0.0157(14) 0.0021(11) 0.0073(11) 0.0017(11)
C113 0.0149(13) 0.0244(15) 0.0158(14) 0.0031(11) 0.0051(11) 0.0026(11)
C114 0.0163(13) 0.0299(17) 0.0179(14) 0.0007(12) 0.0025(11) 0.0022(12)
C115 0.0201(14) 0.0243(16) 0.0247(16) -0.0037(12) 0.0024(12) -0.0023(12)
C116 0.0180(14) 0.0239(15) 0.0196(14) -0.0013(12) 0.0036(11) 0.0010(11)
C117 0.0173(13) 0.0218(15) 0.0153(13) -0.0003(11) 0.0065(11) 0.0009(11)
C118 0.0153(13) 0.0229(15) 0.0149(13) -0.0005(11) 0.0055(11) 0.0001(11)
C119 0.0217(14) 0.0228(15) 0.0194(15) 0.0017(12) 0.0039(12) 0.0049(12)
C120 0.0266(16) 0.0318(17) 0.0205(15) 0.0046(13) 0.0085(13) 0.0072(13)
C121 0.0299(16) 0.0222(16) 0.0265(16) 0.0057(12) 0.0154(13) 0.0039(12)
C122 0.0220(14) 0.0206(15) 0.0259(16) 0.0040(12) 0.0115(12) 0.0040(11)
C123 0.0225(15) 0.0256(16) 0.0309(17) 0.0018(13) 0.0130(13) 0.0007(12)
C124 0.0183(14) 0.0259(16) 0.0346(18) -0.0006(13) 0.0087(13) -0.0017(12)
C125 0.0200(14) 0.0215(15) 0.0268(16) -0.0022(12) 0.0079(12) 0.0009(11)
C126 0.0162(14) 0.0305(17) 0.0263(16) -0.0015(13) 0.0015(12) 0.0006(12)
C127 0.0231(15) 0.0315(17) 0.0184(15) 0.0004(13) -0.0002(12) 0.0013(13)
C128 0.0202(14) 0.0239(15) 0.0193(14) 0.0011(12) 0.0057(11) 0.0026(12)
C129 0.0173(13) 0.0162(13) 0.0213(14) 0.0009(11) 0.0065(11) 0.0028(11)
C130 0.0179(13) 0.0160(13) 0.0208(14) -0.0007(11) 0.0060(11) 0.0022(11)
C131 0.0215(15) 0.0258(16) 0.0253(16) -0.0005(13) 0.0060(12) 0.0046(12)
C132 0.0276(17) 0.0254(17) 0.0354(19) -0.0045(14) 0.0054(14) 0.0063(13)
C133 0.0291(17) 0.0185(16) 0.043(2) 0.0010(14) 0.0010(15) 0.0023(13)
C134 0.0211(15) 0.0268(17) 0.0314(18) 0.0080(14) 0.0017(13) -0.0010(12)
C135 0.0297(18) 0.0318(19) 0.042(2) 0.0127(16) 0.0073(16) -0.0054(14)
C136 0.0220(16) 0.046(2) 0.0333(19) 0.0163(16) 0.0070(14) -0.0034(15)
C137 0.0149(14) 0.043(2) 0.0223(16) 0.0081(14) 0.0027(12) -0.0009(13)
C138 0.0159(14) 0.057(2) 0.0206(16) 0.0049(15) 0.0052(12) 0.0030(14)
C139 0.0157(14) 0.048(2) 0.0204(15) -0.0042(14) 0.0042(12) 0.0063(13)
C140 0.0167(14) 0.0312(17) 0.0197(15) -0.0028(12) 0.0027(12) 0.0036(12)
C141 0.0130(13) 0.0274(16) 0.0189(14) 0.0040(12) 0.0010(11) 0.0006(11)
C142 0.0152(13) 0.0244(15) 0.0208(15) 0.0055(12) 0.0008(11) 0.0009(11)
P1 0.0365(5) 0.0291(5) 0.0343(5) -0.0020(4) 0.0150(4) -0.0069(4)
F1 0.0725(18) 0.0390(14) 0.0621(17) 0.0040(12) -0.0128(14) 0.0055(13)
F2 0.0730(18) 0.0450(15) 0.0674(18) -0.0013(13) 0.0089(15) -0.0273(13)
F3 0.0362(13) 0.0448(15) 0.119(3) -0.0170(16) -0.0029(15) 0.0075(11)
F4 0.0410(12) 0.0343(12) 0.0664(16) -0.0041(11) 0.0135(11) -0.0081(10)
F5 0.0600(16) 0.090(2) 0.0400(14) -0.0044(13) 0.0230(12) 0.0017(15)
F6 0.086(2) 0.141(3) 0.0620(19) -0.028(2) 0.0468(18) -0.047(2)
N301 0.079(3) 0.047(2) 0.059(2) -0.0113(19) 0.030(2) -0.012(2)
N401 0.052(2) 0.057(2) 0.056(2) 0.003(2) 0.0101(19) -0.0009(19)
C301 0.043(2) 0.045(2) 0.048(2) -0.0132(19) 0.0127(19) 0.0009(19)
C302 0.040(2) 0.044(2) 0.087(4) 0.001(2) 0.019(2) 0.0035(19)
C401 0.040(2) 0.035(2) 0.060(3) 0.000(2) 0.005(2) -0.0049(17)
C402 0.067(3) 0.060(3) 0.071(3) -0.004(3) 0.019(3) -0.028(3)
P101 0.0219(4) 0.0373(5) 0.0254(4) -0.0008(4) 0.0013(3) -0.0013(3)
F101 0.0401(14) 0.090(2) 0.122(3) -0.080(2) -0.0316(16) 0.0278(15)
F102 0.0539(16) 0.0679(18) 0.0770(19) 0.0334(15) 0.0204(14) 0.0080(13)
F103 0.0563(17) 0.121(3) 0.0546(17) -0.0416(18) -0.0064(14) -0.0097(17)
F104 0.0534(18) 0.098(3) 0.142(3) 0.083(2) 0.0222(19) 0.0180(17)
F105 0.0375(13) 0.097(2) 0.0553(16) 0.0128(15) 0.0220(12) 0.0104(13)
F106 0.0298(12) 0.109(2) 0.0438(14) 0.0050(14) 0.0096(10) 0.0136(13)
P102 0.0396(5) 0.0373(5) 0.0509(6) 0.0060(4) 0.0295(5) 0.0018(4)
F107 0.092(2) 0.0648(18) 0.125(3) 0.0424(18) 0.089(2) 0.0330(16)
F108 0.0812(19) 0.0671(18) 0.0654(17) 0.0220(14) 0.0492(16) 0.0119(15)
F109 0.080(2) 0.0591(17) 0.088(2) 0.0069(15) 0.0558(17) 0.0219(15)
F110 0.0693(17) 0.0499(15) 0.0589(16) 0.0168(12) 0.0373(14) 0.0112(12)
F111 0.070(2) 0.094(2) 0.085(2) 0.0136(19) 0.0141(17) -0.0280(18)
F112 0.0708(19) 0.0680(19) 0.0709(19) -0.0029(15) 0.0284(15) -0.0216(15)
P2 0.0250(4) 0.0259(4) 0.0239(4) 0.0003(3) 0.0040(3) 0.0019(3)
F7 0.0347(11) 0.0630(15) 0.0225(10) 0.0007(10) 0.0018(8) 0.0182(10)
F8 0.0602(15) 0.0342(12) 0.0806(18) 0.0010(12) 0.0399(14) -0.0099(11)
F9 0.0413(13) 0.0753(18) 0.0336(12) -0.0129(12) -0.0070(10) 0.0045(12)
F10 0.0479(13) 0.0456(13) 0.0435(13) 0.0037(10) 0.0273(11) -0.0021(10)
F11 0.0595(15) 0.0351(12) 0.0507(14) -0.0081(10) 0.0213(12) 0.0106(11)
F12 0.0341(10) 0.0323(11) 0.0314(10) 0.0034(8) 0.0104(9) 0.0081(8)
N20 0.0433(19) 0.047(2) 0.0385(19) 0.0021(15) 0.0033(16) -0.0069(16)
C94 0.044(3) 0.102(4) 0.052(3) -0.015(3) 0.013(2) -0.025(3)
C95 0.041(2) 0.048(2) 0.0300(19) -0.0050(17) 0.0122(17) -0.0061(18)
N501 0.073(6) 0.109(9) 0.057(6) 0.025(6) 0.003(5) 0.004(6)
C501 0.043(5) 0.105(10) 0.035(6) 0.040(7) 0.003(4) -0.009(6)
C502 0.49(8) 0.37(6) 0.16(4) 0.16(4) 0.07(4) 0.09(6)
N601 0.038(2) 0.084(3) 0.039(2) -0.0146(19) 0.0039(16) 0.0041(19)
C601 0.037(2) 0.046(2) 0.0252(18) -0.0012(15) 0.0084(16) 0.0085(16)
C602 0.036(2) 0.047(2) 0.037(2) -0.0023(17) 0.0028(16) 0.0060(17)
N201 0.055(2) 0.047(2) 0.080(3) 0.019(2) 0.043(2) 0.0120(18)
C201 0.037(2) 0.049(3) 0.056(3) 0.020(2) 0.024(2) 0.0088(18)
C202 0.066(3) 0.069(3) 0.058(3) 0.002(3) 0.023(3) -0.003(3)

_geom_special_details            
;
 All esds (except the esd in the dihedral angle between two l.s. planes)
 are estimated using the full covariance matrix.  The cell esds are taken
 into account individually in the estimation of esds in distances, angles
 and torsion angles; correlations between esds in cell parameters are only
 used when they are defined by crystal symmetry.  An approximate (isotropic)
 treatment of cell esds is used for estimating esds involving l.s. planes.
;
loop_
_geom_bond_atom_site_label_1
_geom_bond_atom_site_label_2
_geom_bond_distance
_geom_bond_site_symmetry_2
_geom_bond_publ_flag
Ru1 N1 2.065(2) . ?
Ru1 N2 2.064(2) . ?
Ru1 N3 2.061(3) . ?
Ru1 N4 2.068(2) . ?
Ru1 N5 2.060(2) . ?
Ru1 N6 2.066(2) . ?
N1 C1 1.345(4) . ?
N1 C18 1.361(4) . ?
N2 C16 1.343(4) . ?
N2 C17 1.368(4) . ?
N3 C19 1.327(4) . ?
N3 C30 1.369(4) . ?
N4 C28 1.334(4) . ?
N4 C29 1.368(4) . ?
N5 C31 1.339(4) . ?
N5 C42 1.367(4) . ?
N6 C40 1.333(4) . ?
N6 C41 1.373(4) . ?
N7 C5 1.334(4) . ?
N7 C6 1.350(4) . ?
N8 C11 1.357(4) . ?
N8 C12 1.330(4) . ?
C1 H1 0.9500 . ?
C1 C2 1.392(4) . ?
C2 H2 0.9500 . ?
C2 C3 1.369(5) . ?
C3 H3 0.9500 . ?
C3 C4 1.402(4) . ?
C4 C5 1.455(4) . ?
C4 C18 1.395(4) . ?
C5 C12 1.428(4) . ?
C6 C7 1.418(4) . ?
C6 C11 1.423(5) . ?
C7 H7 0.9500 . ?
C7 C8 1.364(5) . ?
C8 H8 0.9500 . ?
C8 C9 1.407(5) . ?
C9 H9 0.9500 . ?
C9 C10 1.373(5) . ?
C10 H10 0.9500 . ?
C10 C11 1.427(4) . ?
C12 C13 1.473(4) . ?
C13 C14 1.400(4) . ?
C13 C17 1.396(4) . ?
C14 H14 0.9500 . ?
C14 C15 1.380(4) . ?
C15 H15 0.9500 . ?
C15 C16 1.390(4) . ?
C16 H16 0.9500 . ?
C17 C18 1.449(4) . ?
C19 H19 0.9500 . ?
C19 C20 1.398(5) . ?
C20 H20 0.9500 . ?
C20 C21 1.366(5) . ?
C21 H21 0.9500 . ?
C21 C22 1.406(5) . ?
C22 C23 1.445(5) . ?
C22 C30 1.398(4) . ?
C23 H23 0.9500 . ?
C23 C24 1.336(5) . ?
C24 H24 0.9500 . ?
C24 C25 1.442(4) . ?
C25 C26 1.404(5) . ?
C25 C29 1.406(4) . ?
C26 H26 0.9500 . ?
C26 C27 1.369(5) . ?
C27 H27 0.9500 . ?
C27 C28 1.404(4) . ?
C28 H28 0.9500 . ?
C29 C30 1.430(4) . ?
C31 H31 0.9500 . ?
C31 C32 1.395(5) . ?
C32 H32 0.9500 . ?
C32 C33 1.372(5) . ?
C33 H33 0.9500 . ?
C33 C34 1.402(5) . ?
C34 C35 1.437(5) . ?
C34 C42 1.411(4) . ?
C35 H35 0.9500 . ?
C35 C36 1.352(5) . ?
C36 H36 0.9500 . ?
C36 C37 1.438(5) . ?
C37 C38 1.410(5) . ?
C37 C41 1.405(4) . ?
C38 H38 0.9500 . ?
C38 C39 1.372(5) . ?
C39 H39 0.9500 . ?
C39 C40 1.401(4) . ?
C40 H40 0.9500 . ?
C41 C42 1.423(4) . ?
Ru2 N101 2.078(2) . ?
Ru2 N102 2.063(2) . ?
Ru2 N103 2.069(2) . ?
Ru2 N104 2.065(2) . ?
Ru2 N105 2.058(3) . ?
Ru2 N106 2.068(2) . ?
N101 C101 1.340(4) . ?
N101 C118 1.372(4) . ?
N102 C116 1.342(4) . ?
N102 C117 1.367(4) . ?
N103 C119 1.321(4) . ?
N103 C130 1.377(4) . ?
N104 C128 1.336(4) . ?
N104 C129 1.373(4) . ?
N105 C131 1.331(4) . ?
N105 C142 1.374(4) . ?
N106 C140 1.330(4) . ?
N106 C141 1.371(4) . ?
N107 C105 1.329(4) . ?
N107 C106 1.360(4) . ?
N108 C111 1.351(4) . ?
N108 C112 1.330(4) . ?
C101 H101 0.9500 . ?
C101 C102 1.393(4) . ?
C102 H102 0.9500 . ?
C102 C103 1.380(4) . ?
C103 H103 0.9500 . ?
C103 C104 1.403(4) . ?
C104 C105 1.471(4) . ?
C104 C118 1.395(4) . ?
C105 C112 1.433(4) . ?
C106 C107 1.412(4) . ?
C106 C111 1.428(5) . ?
C107 H107 0.9500 . ?
C107 C108 1.370(5) . ?
C108 H108 0.9500 . ?
C108 C109 1.414(5) . ?
C109 H109 0.9500 . ?
C109 C110 1.369(5) . ?
C110 H110 0.9500 . ?
C110 C111 1.425(4) . ?
C112 C113 1.461(4) . ?
C113 C114 1.401(4) . ?
C113 C117 1.397(4) . ?
C114 H114 0.9500 . ?
C114 C115 1.375(4) . ?
C115 H115 0.9500 . ?
C115 C116 1.388(4) . ?
C116 H116 0.9500 . ?
C117 C118 1.448(4) . ?
C119 H119 0.9500 . ?
C119 C120 1.404(4) . ?
C120 H120 0.9500 . ?
C120 C121 1.373(5) . ?
C121 H121 0.9500 . ?
C121 C122 1.410(4) . ?
C122 C123 1.445(4) . ?
C122 C130 1.400(4) . ?
C123 H123 0.9500 . ?
C123 C124 1.349(5) . ?
C124 H124 0.9500 . ?
C124 C125 1.442(4) . ?
C125 C126 1.408(4) . ?
C125 C129 1.401(4) . ?
C126 H126 0.9500 . ?
C126 C127 1.376(4) . ?
C127 H127 0.9500 . ?
C127 C128 1.400(4) . ?
C128 H128 0.9500 . ?
C129 C130 1.427(4) . ?
C131 H131 0.9500 . ?
C131 C132 1.400(5) . ?
C132 H132 0.9500 . ?
C132 C133 1.374(5) . ?
C133 H133 0.9500 . ?
C133 C134 1.403(5) . ?
C134 C135 1.432(5) . ?
C134 C142 1.408(4) . ?
C135 H135 0.9500 . ?
C135 C136 1.354(5) . ?
C136 H136 0.9500 . ?
C136 C137 1.444(5) . ?
C137 C138 1.405(5) . ?
C137 C141 1.403(4) . ?
C138 H138 0.9500 . ?
C138 C139 1.371(5) . ?
C139 H139 0.9500 . ?
C139 C140 1.402(4) . ?
C140 H140 0.9500 . ?
C141 C142 1.423(4) . ?
P1 F1 1.604(3) . ?
P1 F2 1.584(3) . ?
P1 F3 1.586(3) . ?
P1 F4 1.595(2) . ?
P1 F5 1.583(3) . ?
P1 F6 1.580(3) . ?
N301 C301 1.138(5) . ?
N401 C401 1.129(6) . ?
C301 C302 1.437(6) . ?
C302 H30A 0.9800 . ?
C302 H30B 0.9800 . ?
C302 H30C 0.9800 . ?
C401 C402 1.474(7) . ?
C402 H40A 0.9800 . ?
C402 H40B 0.9800 . ?
C402 H40C 0.9800 . ?
P101 F101 1.560(3) . ?
P101 F102 1.585(3) . ?
P101 F103 1.577(3) . ?
P101 F104 1.573(3) . ?
P101 F105 1.589(2) . ?
P101 F106 1.606(2) . ?
P102 F107 1.587(3) . ?
P102 F108 1.598(3) . ?
P102 F109 1.587(3) . ?
P102 F110 1.596(3) . ?
P102 F111 1.595(3) . ?
P102 F112 1.583(3) . ?
P2 F7 1.600(2) . ?
P2 F8 1.579(2) . ?
P2 F9 1.591(2) . ?
P2 F10 1.610(2) . ?
P2 F11 1.594(2) . ?
P2 F12 1.607(2) . ?
N20 C95 1.119(5) . ?
C94 H94A 0.9800 . ?
C94 H94B 0.9800 . ?
C94 H94C 0.9800 . ?
C94 C95 1.455(6) . ?
N501 C501 1.035(16) . ?
C501 C502 1.72(4) . ?
C502 H50A 0.9800 . ?
C502 H50B 0.9800 . ?
C502 H50C 0.9800 . ?
N601 C601 1.128(5) . ?
C601 C602 1.453(5) . ?
C602 H60A 0.9800 . ?
C602 H60B 0.9800 . ?
C602 H60C 0.9800 . ?
N201 C201 1.140(6) . ?
C201 C202 1.463(7) . ?
C202 H20A 0.9800 . ?
C202 H20B 0.9800 . ?
C202 H20C 0.9800 . ?

loop_
_geom_angle_atom_site_label_1
_geom_angle_atom_site_label_2
_geom_angle_atom_site_label_3
_geom_angle
_geom_angle_site_symmetry_1
_geom_angle_site_symmetry_3
_geom_angle_publ_flag
N1 Ru1 N4 174.85(9) . . ?
N1 Ru1 N6 88.73(9) . . ?
N2 Ru1 N1 79.69(9) . . ?
N2 Ru1 N4 96.39(9) . . ?
N2 Ru1 N6 95.57(9) . . ?
N3 Ru1 N1 96.60(10) . . ?
N3 Ru1 N2 91.29(10) . . ?
N3 Ru1 N4 80.07(10) . . ?
N3 Ru1 N6 171.98(10) . . ?
N5 Ru1 N1 90.86(10) . . ?
N5 Ru1 N2 169.72(9) . . ?
N5 Ru1 N3 93.85(10) . . ?
N5 Ru1 N4 93.26(9) . . ?
N5 Ru1 N6 80.04(10) . . ?
N6 Ru1 N4 95.00(9) . . ?
C1 N1 Ru1 128.5(2) . . ?
C1 N1 C18 117.7(3) . . ?
C18 N1 Ru1 113.81(19) . . ?
C16 N2 Ru1 128.6(2) . . ?
C16 N2 C17 117.5(2) . . ?
C17 N2 Ru1 113.92(19) . . ?
C19 N3 Ru1 128.6(2) . . ?
C19 N3 C30 118.2(3) . . ?
C30 N3 Ru1 113.22(19) . . ?
C28 N4 Ru1 129.3(2) . . ?
C28 N4 C29 117.6(2) . . ?
C29 N4 Ru1 113.06(19) . . ?
C31 N5 Ru1 129.2(2) . . ?
C31 N5 C42 117.6(3) . . ?
C42 N5 Ru1 112.54(19) . . ?
C40 N6 Ru1 129.8(2) . . ?
C40 N6 C41 117.8(3) . . ?
C41 N6 Ru1 112.47(19) . . ?
C5 N7 C6 116.5(3) . . ?
C12 N8 C11 116.4(3) . . ?
N1 C1 H1 118.8 . . ?
N1 C1 C2 122.4(3) . . ?
C2 C1 H1 118.8 . . ?
C1 C2 H2 120.0 . . ?
C3 C2 C1 120.0(3) . . ?
C3 C2 H2 120.0 . . ?
C2 C3 H3 120.6 . . ?
C2 C3 C4 118.8(3) . . ?
C4 C3 H3 120.6 . . ?
C3 C4 C5 122.6(3) . . ?
C18 C4 C3 118.4(3) . . ?
C18 C4 C5 119.0(3) . . ?
N7 C5 C4 117.5(3) . . ?
N7 C5 C12 122.2(3) . . ?
C12 C5 C4 120.2(3) . . ?
N7 C6 C7 118.9(3) . . ?
N7 C6 C11 121.2(3) . . ?
C7 C6 C11 119.9(3) . . ?
C6 C7 H7 120.2 . . ?
C8 C7 C6 119.7(3) . . ?
C8 C7 H7 120.2 . . ?
C7 C8 H8 119.5 . . ?
C7 C8 C9 121.0(3) . . ?
C9 C8 H8 119.5 . . ?
C8 C9 H9 119.5 . . ?
C10 C9 C8 121.1(3) . . ?
C10 C9 H9 119.5 . . ?
C9 C10 H10 120.3 . . ?
C9 C10 C11 119.5(3) . . ?
C11 C10 H10 120.3 . . ?
N8 C11 C6 121.8(3) . . ?
N8 C11 C10 119.3(3) . . ?
C6 C11 C10 118.9(3) . . ?
N8 C12 C5 121.7(3) . . ?
N8 C12 C13 118.5(3) . . ?
C5 C12 C13 119.8(3) . . ?
C14 C13 C12 123.5(3) . . ?
C17 C13 C12 118.3(3) . . ?
C17 C13 C14 118.1(3) . . ?
C13 C14 H14 120.6 . . ?
C15 C14 C13 118.8(3) . . ?
C15 C14 H14 120.6 . . ?
C14 C15 H15 120.0 . . ?
C14 C15 C16 119.9(3) . . ?
C16 C15 H15 120.0 . . ?
N2 C16 C15 122.6(3) . . ?
N2 C16 H16 118.7 . . ?
C15 C16 H16 118.7 . . ?
N2 C17 C13 123.0(3) . . ?
N2 C17 C18 115.7(3) . . ?
C13 C17 C18 121.3(3) . . ?
N1 C18 C4 122.6(3) . . ?
N1 C18 C17 116.3(2) . . ?
C4 C18 C17 121.0(3) . . ?
N3 C19 H19 118.9 . . ?
N3 C19 C20 122.2(3) . . ?
C20 C19 H19 118.9 . . ?
C19 C20 H20 120.1 . . ?
C21 C20 C19 119.8(3) . . ?
C21 C20 H20 120.1 . . ?
C20 C21 H21 120.1 . . ?
C20 C21 C22 119.7(3) . . ?
C22 C21 H21 120.1 . . ?
C21 C22 C23 124.7(3) . . ?
C30 C22 C21 117.0(3) . . ?
C30 C22 C23 118.3(3) . . ?
C22 C23 H23 119.3 . . ?
C24 C23 C22 121.5(3) . . ?
C24 C23 H23 119.3 . . ?
C23 C24 H24 119.3 . . ?
C23 C24 C25 121.3(3) . . ?
C25 C24 H24 119.3 . . ?
C26 C25 C24 124.3(3) . . ?
C26 C25 C29 117.3(3) . . ?
C29 C25 C24 118.3(3) . . ?
C25 C26 H26 120.3 . . ?
C27 C26 C25 119.4(3) . . ?
C27 C26 H26 120.3 . . ?
C26 C27 H27 120.1 . . ?
C26 C27 C28 119.9(3) . . ?
C28 C27 H27 120.1 . . ?
N4 C28 C27 122.5(3) . . ?
N4 C28 H28 118.8 . . ?
C27 C28 H28 118.8 . . ?
N4 C29 C25 123.2(3) . . ?
N4 C29 C30 116.6(3) . . ?
C25 C29 C30 120.2(3) . . ?
N3 C30 C22 123.1(3) . . ?
N3 C30 C29 116.7(3) . . ?
C22 C30 C29 120.3(3) . . ?
N5 C31 H31 118.7 . . ?
N5 C31 C32 122.6(3) . . ?
C32 C31 H31 118.7 . . ?
C31 C32 H32 120.0 . . ?
C33 C32 C31 120.0(3) . . ?
C33 C32 H32 120.0 . . ?
C32 C33 H33 120.3 . . ?
C32 C33 C34 119.4(3) . . ?
C34 C33 H33 120.3 . . ?
C33 C34 C35 124.3(3) . . ?
C33 C34 C42 117.3(3) . . ?
C42 C34 C35 118.4(3) . . ?
C34 C35 H35 119.5 . . ?
C36 C35 C34 121.1(3) . . ?
C36 C35 H35 119.5 . . ?
C35 C36 H36 119.3 . . ?
C35 C36 C37 121.4(3) . . ?
C37 C36 H36 119.3 . . ?
C38 C37 C36 124.4(3) . . ?
C41 C37 C36 118.3(3) . . ?
C41 C37 C38 117.3(3) . . ?
C37 C38 H38 120.3 . . ?
C39 C38 C37 119.3(3) . . ?
C39 C38 H38 120.3 . . ?
C38 C39 H39 120.1 . . ?
C38 C39 C40 119.9(3) . . ?
C40 C39 H39 120.1 . . ?
N6 C40 C39 122.6(3) . . ?
N6 C40 H40 118.7 . . ?
C39 C40 H40 118.7 . . ?
N6 C41 C37 123.0(3) . . ?
N6 C41 C42 116.5(3) . . ?
C37 C41 C42 120.4(3) . . ?
N5 C42 C34 123.1(3) . . ?
N5 C42 C41 116.7(3) . . ?
C34 C42 C41 120.1(3) . . ?
N102 Ru2 N101 79.76(9) . . ?
N102 Ru2 N103 97.13(9) . . ?
N102 Ru2 N104 172.75(9) . . ?
N102 Ru2 N106 87.19(9) . . ?
N103 Ru2 N101 87.03(9) . . ?
N104 Ru2 N101 93.39(9) . . ?
N104 Ru2 N103 80.04(9) . . ?
N104 Ru2 N106 96.14(9) . . ?
N105 Ru2 N101 171.61(9) . . ?
N105 Ru2 N102 92.06(9) . . ?
N105 Ru2 N103 95.91(9) . . ?
N105 Ru2 N104 94.87(9) . . ?
N105 Ru2 N106 79.82(10) . . ?
N106 Ru2 N101 97.78(9) . . ?
N106 Ru2 N103 174.06(9) . . ?
C101 N101 Ru2 129.09(19) . . ?
C101 N101 C118 117.1(2) . . ?
C118 N101 Ru2 113.75(19) . . ?
C116 N102 Ru2 127.9(2) . . ?
C116 N102 C117 117.8(2) . . ?
C117 N102 Ru2 114.16(19) . . ?
C119 N103 Ru2 129.6(2) . . ?
C119 N103 C130 117.9(2) . . ?
C130 N103 Ru2 112.40(18) . . ?
C128 N104 Ru2 128.5(2) . . ?
C128 N104 C129 118.0(2) . . ?
C129 N104 Ru2 113.19(18) . . ?
C131 N105 Ru2 128.6(2) . . ?
C131 N105 C142 117.6(3) . . ?
C142 N105 Ru2 113.40(19) . . ?
C140 N106 Ru2 129.0(2) . . ?
C140 N106 C141 117.8(3) . . ?
C141 N106 Ru2 113.19(19) . . ?
C105 N107 C106 117.1(3) . . ?
C112 N108 C111 116.8(3) . . ?
N101 C101 H101 118.4 . . ?
N101 C101 C102 123.2(3) . . ?
C102 C101 H101 118.4 . . ?
C101 C102 H102 120.2 . . ?
C103 C102 C101 119.7(3) . . ?
C103 C102 H102 120.2 . . ?
C102 C103 H103 120.7 . . ?
C102 C103 C104 118.6(3) . . ?
C104 C103 H103 120.7 . . ?
C103 C104 C105 122.7(3) . . ?
C118 C104 C103 118.4(3) . . ?
C118 C104 C105 118.8(3) . . ?
N107 C105 C104 118.6(3) . . ?
N107 C105 C112 121.6(3) . . ?
C112 C105 C104 119.8(3) . . ?
N107 C106 C107 119.6(3) . . ?
N107 C106 C111 120.9(3) . . ?
C107 C106 C111 119.5(3) . . ?
C106 C107 H107 120.0 . . ?
C108 C107 C106 120.0(3) . . ?
C108 C107 H107 120.0 . . ?
C107 C108 H108 119.7 . . ?
C107 C108 C109 120.5(3) . . ?
C109 C108 H108 119.7 . . ?
C108 C109 H109 119.3 . . ?
C110 C109 C108 121.4(3) . . ?
C110 C109 H109 119.3 . . ?
C109 C110 H110 120.5 . . ?
C109 C110 C111 119.1(3) . . ?
C111 C110 H110 120.5 . . ?
N108 C111 C106 121.6(3) . . ?
N108 C111 C110 119.0(3) . . ?
C110 C111 C106 119.5(3) . . ?
N108 C112 C105 122.0(3) . . ?
N108 C112 C113 118.1(3) . . ?
C105 C112 C113 119.9(2) . . ?
C114 C113 C112 122.5(3) . . ?
C117 C113 C112 119.1(3) . . ?
C117 C113 C114 118.3(3) . . ?
C113 C114 H114 120.5 . . ?
C115 C114 C113 119.0(3) . . ?
C115 C114 H114 120.5 . . ?
C114 C115 H115 120.1 . . ?
C114 C115 C116 119.8(3) . . ?
C116 C115 H115 120.1 . . ?
N102 C116 C115 122.7(3) . . ?
N102 C116 H116 118.7 . . ?
C115 C116 H116 118.7 . . ?
N102 C117 C113 122.4(3) . . ?
N102 C117 C118 116.4(2) . . ?
C113 C117 C118 121.2(3) . . ?
N101 C118 C104 123.0(3) . . ?
N101 C118 C117 115.9(3) . . ?
C104 C118 C117 121.1(3) . . ?
N103 C119 H119 118.7 . . ?
N103 C119 C120 122.6(3) . . ?
C120 C119 H119 118.7 . . ?
C119 C120 H120 120.0 . . ?
C121 C120 C119 120.0(3) . . ?
C121 C120 H120 120.0 . . ?
C120 C121 H121 120.6 . . ?
C120 C121 C122 118.8(3) . . ?
C122 C121 H121 120.6 . . ?
C121 C122 C123 124.0(3) . . ?
C130 C122 C121 117.8(3) . . ?
C130 C122 C123 118.2(3) . . ?
C122 C123 H123 119.4 . . ?
C124 C123 C122 121.1(3) . . ?
C124 C123 H123 119.4 . . ?
C123 C124 H124 119.2 . . ?
C123 C124 C125 121.6(3) . . ?
C125 C124 H124 119.2 . . ?
C126 C125 C124 124.4(3) . . ?
C129 C125 C124 117.8(3) . . ?
C129 C125 C126 117.7(3) . . ?
C125 C126 H126 120.5 . . ?
C127 C126 C125 119.0(3) . . ?
C127 C126 H126 120.5 . . ?
C126 C127 H127 119.9 . . ?
C126 C127 C128 120.2(3) . . ?
C128 C127 H127 119.9 . . ?
N104 C128 C127 122.1(3) . . ?
N104 C128 H128 118.9 . . ?
C127 C128 H128 118.9 . . ?
N104 C129 C125 122.9(3) . . ?
N104 C129 C130 116.3(2) . . ?
C125 C129 C130 120.8(3) . . ?
N103 C130 C122 122.8(3) . . ?
N103 C130 C129 116.9(2) . . ?
C122 C130 C129 120.3(3) . . ?
N105 C131 H131 118.5 . . ?
N105 C131 C132 122.9(3) . . ?
C132 C131 H131 118.5 . . ?
C131 C132 H132 120.2 . . ?
C133 C132 C131 119.6(3) . . ?
C133 C132 H132 120.2 . . ?
C132 C133 H133 120.3 . . ?
C132 C133 C134 119.5(3) . . ?
C134 C133 H133 120.3 . . ?
C133 C134 C135 124.6(3) . . ?
C133 C134 C142 117.4(3) . . ?
C142 C134 C135 118.0(3) . . ?
C134 C135 H135 119.1 . . ?
C136 C135 C134 121.8(3) . . ?
C136 C135 H135 119.1 . . ?
C135 C136 H136 119.5 . . ?
C135 C136 C137 120.9(3) . . ?
C137 C136 H136 119.5 . . ?
C138 C137 C136 124.2(3) . . ?
C141 C137 C136 118.2(3) . . ?
C141 C137 C138 117.6(3) . . ?
C137 C138 H138 120.4 . . ?
C139 C138 C137 119.2(3) . . ?
C139 C138 H138 120.4 . . ?
C138 C139 H139 120.0 . . ?
C138 C139 C140 119.9(3) . . ?
C140 C139 H139 120.0 . . ?
N106 C140 C139 122.5(3) . . ?
N106 C140 H140 118.7 . . ?
C139 C140 H140 118.7 . . ?
N106 C141 C137 123.0(3) . . ?
N106 C141 C142 116.5(3) . . ?
C137 C141 C142 120.5(3) . . ?
N105 C142 C134 123.0(3) . . ?
N105 C142 C141 116.4(3) . . ?
C134 C142 C141 120.6(3) . . ?
F2 P1 F1 91.36(15) . . ?
F2 P1 F3 89.34(15) . . ?
F2 P1 F4 179.03(16) . . ?
F3 P1 F1 178.36(19) . . ?
F3 P1 F4 90.06(14) . . ?
F4 P1 F1 89.27(14) . . ?
F5 P1 F1 88.80(16) . . ?
F5 P1 F2 89.98(16) . . ?
F5 P1 F3 89.72(17) . . ?
F5 P1 F4 90.78(15) . . ?
F6 P1 F1 89.59(19) . . ?
F6 P1 F2 90.74(17) . . ?
F6 P1 F3 91.9(2) . . ?
F6 P1 F4 88.52(16) . . ?
F6 P1 F5 178.25(19) . . ?
N301 C301 C302 178.1(5) . . ?
C301 C302 H30A 109.5 . . ?
C301 C302 H30B 109.5 . . ?
C301 C302 H30C 109.5 . . ?
H30A C302 H30B 109.5 . . ?
H30A C302 H30C 109.5 . . ?
H30B C302 H30C 109.5 . . ?
N401 C401 C402 178.0(5) . . ?
C401 C402 H40A 109.5 . . ?
C401 C402 H40B 109.5 . . ?
C401 C402 H40C 109.5 . . ?
H40A C402 H40B 109.5 . . ?
H40A C402 H40C 109.5 . . ?
H40B C402 H40C 109.5 . . ?
F101 P101 F102 89.1(2) . . ?
F101 P101 F103 178.6(2) . . ?
F101 P101 F104 91.9(2) . . ?
F101 P101 F105 89.96(17) . . ?
F101 P101 F106 89.89(16) . . ?
F102 P101 F105 89.28(15) . . ?
F102 P101 F106 90.39(15) . . ?
F103 P101 F102 89.60(19) . . ?
F103 P101 F105 90.49(17) . . ?
F103 P101 F106 89.65(16) . . ?
F104 P101 F102 178.8(2) . . ?
F104 P101 F103 89.4(2) . . ?
F104 P101 F105 91.29(17) . . ?
F104 P101 F106 89.05(17) . . ?
F105 P101 F106 179.64(17) . . ?
F107 P102 F108 89.35(15) . . ?
F107 P102 F110 90.21(14) . . ?
F107 P102 F111 89.9(2) . . ?
F109 P102 F107 179.3(2) . . ?
F109 P102 F108 90.16(15) . . ?
F109 P102 F110 90.28(15) . . ?
F109 P102 F111 89.65(19) . . ?
F110 P102 F108 179.28(17) . . ?
F111 P102 F108 90.84(17) . . ?
F111 P102 F110 88.60(16) . . ?
F112 P102 F107 90.21(19) . . ?
F112 P102 F108 88.21(17) . . ?
F112 P102 F109 90.23(17) . . ?
F112 P102 F110 92.35(16) . . ?
F112 P102 F111 179.04(18) . . ?
F7 P2 F10 88.79(13) . . ?
F7 P2 F12 89.23(11) . . ?
F8 P2 F7 90.70(14) . . ?
F8 P2 F9 91.81(15) . . ?
F8 P2 F10 178.91(14) . . ?
F8 P2 F11 91.51(13) . . ?
F8 P2 F12 89.30(12) . . ?
F9 P2 F7 177.29(15) . . ?
F9 P2 F10 88.69(14) . . ?
F9 P2 F11 90.67(13) . . ?
F9 P2 F12 89.78(12) . . ?
F11 P2 F7 90.29(12) . . ?
F11 P2 F10 89.46(13) . . ?
F11 P2 F12 179.07(13) . . ?
F12 P2 F10 89.73(12) . . ?
H94A C94 H94B 109.5 . . ?
H94A C94 H94C 109.5 . . ?
H94B C94 H94C 109.5 . . ?
C95 C94 H94A 109.5 . . ?
C95 C94 H94B 109.5 . . ?
C95 C94 H94C 109.5 . . ?
N20 C95 C94 177.7(5) . . ?
N501 C501 C502 166.6(17) . . ?
C501 C502 H50A 109.5 . . ?
C501 C502 H50B 109.5 . . ?
C501 C502 H50C 109.5 . . ?
H50A C502 H50B 109.5 . . ?
H50A C502 H50C 109.5 . . ?
H50B C502 H50C 109.5 . . ?
N601 C601 C602 179.1(5) . . ?
C601 C602 H60A 109.5 . . ?
C601 C602 H60B 109.5 . . ?
C601 C602 H60C 109.5 . . ?
H60A C602 H60B 109.5 . . ?
H60A C602 H60C 109.5 . . ?
H60B C602 H60C 109.5 . . ?
N201 C201 C202 177.9(5) . . ?
C201 C202 H20A 109.5 . . ?
C201 C202 H20B 109.5 . . ?
C201 C202 H20C 109.5 . . ?
H20A C202 H20B 109.5 . . ?
H20A C202 H20C 109.5 . . ?
H20B C202 H20C 109.5 . . ?

loop_
_geom_torsion_atom_site_label_1
_geom_torsion_atom_site_label_2
_geom_torsion_atom_site_label_3
_geom_torsion_atom_site_label_4
_geom_torsion
_geom_torsion_site_symmetry_1
_geom_torsion_site_symmetry_2
_geom_torsion_site_symmetry_3
_geom_torsion_site_symmetry_4
_geom_torsion_publ_flag
Ru1 N1 C1 C2 178.3(2) . . . . ?
Ru1 N1 C18 C4 -176.9(2) . . . . ?
Ru1 N1 C18 C17 5.1(3) . . . . ?
Ru1 N2 C16 C15 -178.8(2) . . . . ?
Ru1 N2 C17 C13 176.8(2) . . . . ?
Ru1 N2 C17 C18 -5.4(3) . . . . ?
Ru1 N3 C19 C20 -176.9(3) . . . . ?
Ru1 N3 C30 C22 176.2(2) . . . . ?
Ru1 N3 C30 C29 -4.8(3) . . . . ?
Ru1 N4 C28 C27 178.9(2) . . . . ?
Ru1 N4 C29 C25 -177.7(2) . . . . ?
Ru1 N4 C29 C30 4.8(3) . . . . ?
Ru1 N5 C31 C32 -167.3(2) . . . . ?
Ru1 N5 C42 C34 169.6(2) . . . . ?
Ru1 N5 C42 C41 -11.6(3) . . . . ?
Ru1 N6 C40 C39 178.6(2) . . . . ?
Ru1 N6 C41 C37 -175.4(2) . . . . ?
Ru1 N6 C41 C42 6.7(3) . . . . ?
N1 C1 C2 C3 -0.3(5) . . . . ?
N2 C17 C18 N1 0.2(4) . . . . ?
N2 C17 C18 C4 -177.9(3) . . . . ?
N3 C19 C20 C21 0.6(6) . . . . ?
N4 C29 C30 N3 0.0(4) . . . . ?
N4 C29 C30 C22 179.0(3) . . . . ?
N5 C31 C32 C33 -0.5(5) . . . . ?
N6 C41 C42 N5 3.3(4) . . . . ?
N6 C41 C42 C34 -177.9(3) . . . . ?
N7 C5 C12 N8 2.7(4) . . . . ?
N7 C5 C12 C13 -179.1(3) . . . . ?
N7 C6 C7 C8 176.2(3) . . . . ?
N7 C6 C11 N8 3.3(4) . . . . ?
N7 C6 C11 C10 -175.5(3) . . . . ?
N8 C12 C13 C14 -7.5(4) . . . . ?
N8 C12 C13 C17 172.1(3) . . . . ?
C1 N1 C18 C4 2.7(4) . . . . ?
C1 N1 C18 C17 -175.3(3) . . . . ?
C1 C2 C3 C4 0.5(5) . . . . ?
C2 C3 C4 C5 -179.6(3) . . . . ?
C2 C3 C4 C18 0.9(4) . . . . ?
C3 C4 C5 N7 4.7(4) . . . . ?
C3 C4 C5 C12 -176.4(3) . . . . ?
C3 C4 C18 N1 -2.6(4) . . . . ?
C3 C4 C18 C17 175.3(3) . . . . ?
C4 C5 C12 N8 -176.1(3) . . . . ?
C4 C5 C12 C13 2.1(4) . . . . ?
C5 N7 C6 C7 -178.7(3) . . . . ?
C5 N7 C6 C11 -0.8(4) . . . . ?
C5 C4 C18 N1 177.9(3) . . . . ?
C5 C4 C18 C17 -4.2(4) . . . . ?
C5 C12 C13 C14 174.3(3) . . . . ?
C5 C12 C13 C17 -6.2(4) . . . . ?
C6 N7 C5 C4 176.9(2) . . . . ?
C6 N7 C5 C12 -2.0(4) . . . . ?
C6 C7 C8 C9 0.2(5) . . . . ?
C7 C6 C11 N8 -178.9(3) . . . . ?
C7 C6 C11 C10 2.4(4) . . . . ?
C7 C8 C9 C10 0.7(5) . . . . ?
C8 C9 C10 C11 0.0(5) . . . . ?
C9 C10 C11 N8 179.7(3) . . . . ?
C9 C10 C11 C6 -1.5(5) . . . . ?
C11 N8 C12 C5 -0.3(4) . . . . ?
C11 N8 C12 C13 -178.5(2) . . . . ?
C11 C6 C7 C8 -1.7(4) . . . . ?
C12 N8 C11 C6 -2.5(4) . . . . ?
C12 N8 C11 C10 176.2(3) . . . . ?
C12 C13 C14 C15 179.7(3) . . . . ?
C12 C13 C17 N2 -177.1(3) . . . . ?
C12 C13 C17 C18 5.2(4) . . . . ?
C13 C14 C15 C16 -2.0(4) . . . . ?
C13 C17 C18 N1 178.0(3) . . . . ?
C13 C17 C18 C4 -0.1(4) . . . . ?
C14 C13 C17 N2 2.4(4) . . . . ?
C14 C13 C17 C18 -175.2(3) . . . . ?
C14 C15 C16 N2 1.4(5) . . . . ?
C16 N2 C17 C13 -3.1(4) . . . . ?
C16 N2 C17 C18 174.7(2) . . . . ?
C17 N2 C16 C15 1.1(4) . . . . ?
C17 C13 C14 C15 0.2(4) . . . . ?
C18 N1 C1 C2 -1.2(4) . . . . ?
C18 C4 C5 N7 -175.8(3) . . . . ?
C18 C4 C5 C12 3.1(4) . . . . ?
C19 N3 C30 C22 -1.8(4) . . . . ?
C19 N3 C30 C29 177.2(3) . . . . ?
C19 C20 C21 C22 -1.0(6) . . . . ?
C20 C21 C22 C23 -179.3(3) . . . . ?
C20 C21 C22 C30 0.0(5) . . . . ?
C21 C22 C23 C24 176.1(3) . . . . ?
C21 C22 C30 N3 1.5(5) . . . . ?
C21 C22 C30 C29 -177.5(3) . . . . ?
C22 C23 C24 C25 1.3(5) . . . . ?
C23 C22 C30 N3 -179.2(3) . . . . ?
C23 C22 C30 C29 1.8(4) . . . . ?
C23 C24 C25 C26 -176.6(3) . . . . ?
C23 C24 C25 C29 2.1(5) . . . . ?
C24 C25 C26 C27 179.4(3) . . . . ?
C24 C25 C29 N4 179.2(3) . . . . ?
C24 C25 C29 C30 -3.4(4) . . . . ?
C25 C26 C27 C28 0.2(5) . . . . ?
C25 C29 C30 N3 -177.6(3) . . . . ?
C25 C29 C30 C22 1.5(4) . . . . ?
C26 C25 C29 N4 -2.1(4) . . . . ?
C26 C25 C29 C30 175.3(3) . . . . ?
C26 C27 C28 N4 -0.2(5) . . . . ?
C28 N4 C29 C25 2.1(4) . . . . ?
C28 N4 C29 C30 -175.3(3) . . . . ?
C29 N4 C28 C27 -1.0(4) . . . . ?
C29 C25 C26 C27 0.8(5) . . . . ?
C30 N3 C19 C20 0.8(5) . . . . ?
C30 C22 C23 C24 -3.2(5) . . . . ?
C31 N5 C42 C34 -1.6(4) . . . . ?
C31 N5 C42 C41 177.3(3) . . . . ?
C31 C32 C33 C34 -1.8(5) . . . . ?
C32 C33 C34 C35 -176.9(3) . . . . ?
C32 C33 C34 C42 2.3(5) . . . . ?
C33 C34 C35 C36 176.5(3) . . . . ?
C33 C34 C42 N5 -0.6(4) . . . . ?
C33 C34 C42 C41 -179.4(3) . . . . ?
C34 C35 C36 C37 1.6(5) . . . . ?
C35 C34 C42 N5 178.6(3) . . . . ?
C35 C34 C42 C41 -0.2(4) . . . . ?
C35 C36 C37 C38 -175.9(3) . . . . ?
C35 C36 C37 C41 2.4(5) . . . . ?
C36 C37 C38 C39 -179.9(3) . . . . ?
C36 C37 C41 N6 176.9(3) . . . . ?
C36 C37 C41 C42 -5.3(4) . . . . ?
C37 C38 C39 C40 1.3(5) . . . . ?
C37 C41 C42 N5 -174.7(3) . . . . ?
C37 C41 C42 C34 4.2(4) . . . . ?
C38 C37 C41 N6 -4.6(4) . . . . ?
C38 C37 C41 C42 173.2(3) . . . . ?
C38 C39 C40 N6 -1.9(4) . . . . ?
C40 N6 C41 C37 4.1(4) . . . . ?
C40 N6 C41 C42 -173.8(2) . . . . ?
C41 N6 C40 C39 -0.8(4) . . . . ?
C41 C37 C38 C39 1.8(4) . . . . ?
C42 N5 C31 C32 2.2(4) . . . . ?
C42 C34 C35 C36 -2.7(5) . . . . ?
Ru2 N101 C101 C102 -175.7(2) . . . . ?
Ru2 N101 C118 C104 178.0(2) . . . . ?
Ru2 N101 C118 C117 -1.6(3) . . . . ?
Ru2 N102 C116 C115 -176.9(2) . . . . ?
Ru2 N102 C117 C113 178.1(2) . . . . ?
Ru2 N102 C117 C118 -2.0(3) . . . . ?
Ru2 N103 C119 C120 -173.0(2) . . . . ?
Ru2 N103 C130 C122 172.6(2) . . . . ?
Ru2 N103 C130 C129 -9.2(3) . . . . ?
Ru2 N104 C128 C127 173.8(2) . . . . ?
Ru2 N104 C129 C125 -173.6(2) . . . . ?
Ru2 N104 C129 C130 6.4(3) . . . . ?
Ru2 N105 C131 C132 170.5(2) . . . . ?
Ru2 N105 C142 C134 -173.0(2) . . . . ?
Ru2 N105 C142 C141 6.6(3) . . . . ?
Ru2 N106 C140 C139 -175.6(2) . . . . ?
Ru2 N106 C141 C137 175.1(2) . . . . ?
Ru2 N106 C141 C142 -5.1(3) . . . . ?
N101 C101 C102 C103 -1.9(5) . . . . ?
N102 C117 C118 N101 2.4(4) . . . . ?
N102 C117 C118 C104 -177.2(2) . . . . ?
N103 C119 C120 C121 0.5(5) . . . . ?
N104 C129 C130 N103 1.9(4) . . . . ?
N104 C129 C130 C122 -179.9(3) . . . . ?
N105 C131 C132 C133 1.2(5) . . . . ?
N106 C141 C142 N105 -0.9(4) . . . . ?
N106 C141 C142 C134 178.6(3) . . . . ?
N107 C105 C112 N108 -1.4(4) . . . . ?
N107 C105 C112 C113 179.0(3) . . . . ?
N107 C106 C107 C108 178.2(3) . . . . ?
N107 C106 C111 N108 -1.1(4) . . . . ?
N107 C106 C111 C110 180.0(3) . . . . ?
N108 C112 C113 C114 -0.5(4) . . . . ?
N108 C112 C113 C117 179.5(3) . . . . ?
C101 N101 C118 C104 1.0(4) . . . . ?
C101 N101 C118 C117 -178.5(2) . . . . ?
C101 C102 C103 C104 1.3(4) . . . . ?
C102 C103 C104 C105 -178.6(3) . . . . ?
C102 C103 C104 C118 0.3(4) . . . . ?
C103 C104 C105 N107 1.8(4) . . . . ?
C103 C104 C105 C112 -179.6(3) . . . . ?
C103 C104 C118 N101 -1.5(4) . . . . ?
C103 C104 C118 C117 178.0(3) . . . . ?
C104 C105 C112 N108 -179.9(2) . . . . ?
C104 C105 C112 C113 0.4(4) . . . . ?
C105 N107 C106 C107 -176.1(3) . . . . ?
C105 N107 C106 C111 1.7(4) . . . . ?
C105 C104 C118 N101 177.4(2) . . . . ?
C105 C104 C118 C117 -3.1(4) . . . . ?
C105 C112 C113 C114 179.2(3) . . . . ?
C105 C112 C113 C117 -0.9(4) . . . . ?
C106 N107 C105 C104 178.0(2) . . . . ?
C106 N107 C105 C112 -0.5(4) . . . . ?
C106 C107 C108 C109 0.9(5) . . . . ?
C107 C106 C111 N108 176.7(3) . . . . ?
C107 C106 C111 C110 -2.2(4) . . . . ?
C107 C108 C109 C110 -0.5(5) . . . . ?
C108 C109 C110 C111 -1.3(5) . . . . ?
C109 C110 C111 N108 -176.3(3) . . . . ?
C109 C110 C111 C106 2.6(5) . . . . ?
C111 N108 C112 C105 2.0(4) . . . . ?
C111 N108 C112 C113 -178.4(2) . . . . ?
C111 C106 C107 C108 0.5(5) . . . . ?
C112 N108 C111 C106 -0.8(4) . . . . ?
C112 N108 C111 C110 178.1(3) . . . . ?
C112 C113 C114 C115 179.8(3) . . . . ?
C112 C113 C117 N102 179.2(2) . . . . ?
C112 C113 C117 C118 -0.7(4) . . . . ?
C113 C114 C115 C116 0.9(4) . . . . ?
C113 C117 C118 N101 -177.7(2) . . . . ?
C113 C117 C118 C104 2.7(4) . . . . ?
C114 C113 C117 N102 -0.8(4) . . . . ?
C114 C113 C117 C118 179.3(3) . . . . ?
C114 C115 C116 N102 -0.5(5) . . . . ?
C116 N102 C117 C113 1.2(4) . . . . ?
C116 N102 C117 C118 -178.9(2) . . . . ?
C117 N102 C116 C115 -0.5(4) . . . . ?
C117 C113 C114 C115 -0.2(4) . . . . ?
C118 N101 C101 C102 0.7(4) . . . . ?
C118 C104 C105 N107 -177.0(3) . . . . ?
C118 C104 C105 C112 1.5(4) . . . . ?
C119 N103 C130 C122 -4.2(4) . . . . ?
C119 N103 C130 C129 173.9(3) . . . . ?
C119 C120 C121 C122 -3.2(5) . . . . ?
C120 C121 C122 C123 -177.3(3) . . . . ?
C120 C121 C122 C130 2.3(4) . . . . ?
C121 C122 C123 C124 175.7(3) . . . . ?
C121 C122 C130 N103 1.5(4) . . . . ?
C121 C122 C130 C129 -176.6(3) . . . . ?
C122 C123 C124 C125 1.6(5) . . . . ?
C123 C122 C130 N103 -178.9(3) . . . . ?
C123 C122 C130 C129 3.0(4) . . . . ?
C123 C124 C125 C126 -179.7(3) . . . . ?
C123 C124 C125 C129 1.6(5) . . . . ?
C124 C125 C126 C127 -178.8(3) . . . . ?
C124 C125 C129 N104 177.6(3) . . . . ?
C124 C125 C129 C130 -2.4(4) . . . . ?
C125 C126 C127 C128 1.1(5) . . . . ?
C125 C129 C130 N103 -178.1(3) . . . . ?
C125 C129 C130 C122 0.1(4) . . . . ?
C126 C125 C129 N104 -1.2(4) . . . . ?
C126 C125 C129 C130 178.8(3) . . . . ?
C126 C127 C128 N104 -1.0(5) . . . . ?
C128 N104 C129 C125 1.4(4) . . . . ?
C128 N104 C129 C130 -178.6(3) . . . . ?
C129 N104 C128 C127 -0.2(4) . . . . ?
C129 C125 C126 C127 -0.1(5) . . . . ?
C130 N103 C119 C120 3.2(4) . . . . ?
C130 C122 C123 C124 -3.9(5) . . . . ?
C131 N105 C142 C134 0.1(4) . . . . ?
C131 N105 C142 C141 179.7(3) . . . . ?
C131 C132 C133 C134 0.3(5) . . . . ?
C132 C133 C134 C135 178.7(3) . . . . ?
C132 C133 C134 C142 -1.5(5) . . . . ?
C133 C134 C135 C136 179.2(3) . . . . ?
C133 C134 C142 N105 1.3(4) . . . . ?
C133 C134 C142 C141 -178.2(3) . . . . ?
C134 C135 C136 C137 -0.4(5) . . . . ?
C135 C134 C142 N105 -178.9(3) . . . . ?
C135 C134 C142 C141 1.6(4) . . . . ?
C135 C136 C137 C138 179.5(3) . . . . ?
C135 C136 C137 C141 0.4(5) . . . . ?
C136 C137 C138 C139 -178.5(3) . . . . ?
C136 C137 C141 N106 -179.7(3) . . . . ?
C136 C137 C141 C142 0.6(4) . . . . ?
C137 C138 C139 C140 -1.5(5) . . . . ?
C137 C141 C142 N105 178.8(3) . . . . ?
C137 C141 C142 C134 -1.6(4) . . . . ?
C138 C137 C141 N106 1.2(4) . . . . ?
C138 C137 C141 C142 -178.5(3) . . . . ?
C138 C139 C140 N106 0.8(5) . . . . ?
C140 N106 C141 C137 -1.9(4) . . . . ?
C140 N106 C141 C142 177.8(3) . . . . ?
C141 N106 C140 C139 0.9(4) . . . . ?
C141 C137 C138 C139 0.6(4) . . . . ?
C142 N105 C131 C132 -1.4(4) . . . . ?
C142 C134 C135 C136 -0.6(5) . . . . ?

_iucr_refine_instructions_details 
;
TITL Rup2Dmono in P2(1)/c
CELL 0.71073 20.7004 32.7257 14.3246 90 107.689 90
ZERR 4 0.0008 0.0012 0.0005 0 0.001 0
LATT 1
SYMM -X,0.5+Y,0.5-Z
SFAC C H F N P Ru
UNIT 380 274 96 86 16 8
ISOR C502
 
L.S. 16
PLAN  40 0 0
SIZE 0.064 0.131 0.28
TEMP -173.15
HTAB
BOND $H
CONF
fmap 2
acta
REM <olex2.extras>
REM <HklSrc "%C:/frames/guest/TCD127/work/Rup2Dmono.hkl">
REM </olex2.extras>
 
WGHT    0.039500   22.853298
FVAR       0.03056
RU1   6    0.486274    0.614954    0.176210    11.00000    0.01372    0.01723 =
         0.01671   -0.00182    0.00194   -0.00037
N1    4    0.578616    0.618096    0.284366    11.00000    0.01888    0.02090 =
         0.01878   -0.00029    0.00351    0.00134
N2    4    0.493585    0.677209    0.200371    11.00000    0.01580    0.02127 =
         0.01686   -0.00284    0.00318    0.00060
N3    4    0.427638    0.608398    0.268616    11.00000    0.02243    0.02087 =
         0.02129   -0.00195    0.00573    0.00145
N4    4    0.390702    0.615732    0.074870    11.00000    0.01631    0.01593 =
         0.02143   -0.00301    0.00552   -0.00074
N5    4    0.497641    0.552943    0.162192    11.00000    0.01740    0.01966 =
         0.01888    0.00011    0.00210   -0.00116
N6    4    0.537512    0.614676    0.072929    11.00000    0.01274    0.01952 =
         0.01777    0.00008    0.00099   -0.00061
N7    4    0.745934    0.715185    0.457949    11.00000    0.01626    0.02981 =
         0.01824   -0.00549    0.00463   -0.00268
N8    4    0.657753    0.779230    0.363216    11.00000    0.02068    0.02489 =
         0.02101   -0.00622    0.00848   -0.00271
C1    1    0.618332    0.587234    0.330987    11.00000    0.02476    0.02096 =
         0.02353   -0.00068    0.00180    0.00199
AFIX  43
H1    2    0.603253    0.559945    0.315383    11.00000   -1.20000
AFIX   0
C2    1    0.680743    0.593801    0.401287    11.00000    0.02391    0.02715 =
         0.02437    0.00254   -0.00015    0.00536
AFIX  43
H2    2    0.707292    0.571215    0.432938    11.00000   -1.20000
AFIX   0
C3    1    0.703829    0.632809    0.424775    11.00000    0.01824    0.03178 =
         0.01985    0.00003   -0.00097    0.00279
AFIX  43
H3    2    0.746493    0.637600    0.472287    11.00000   -1.20000
AFIX   0
C4    1    0.663370    0.665557    0.377444    11.00000    0.01729    0.02714 =
         0.01494   -0.00219    0.00389   -0.00051
C5    1    0.683961    0.707994    0.397221    11.00000    0.01512    0.02813 =
         0.01534   -0.00419    0.00574   -0.00244
C6    1    0.765235    0.754710    0.471533    11.00000    0.02066    0.03277 =
         0.01981   -0.00802    0.01058   -0.00490
C7    1    0.831132    0.764048    0.533733    11.00000    0.01942    0.03791 =
         0.02529   -0.01270    0.00700   -0.00427
AFIX  43
H7    2    0.859978    0.742859    0.568257    11.00000   -1.20000
AFIX   0
C8    1    0.852916    0.803599    0.543767    11.00000    0.02237    0.04460 =
         0.03492   -0.02028    0.01023   -0.00959
AFIX  43
H8    2    0.897158    0.809755    0.585336    11.00000   -1.20000
AFIX   0
C9    1    0.810872    0.835434    0.493498    11.00000    0.03157    0.03290 =
         0.04149   -0.02059    0.01746   -0.01380
AFIX  43
H9    2    0.827360    0.862709    0.501116    11.00000   -1.20000
AFIX   0
C10   1    0.746398    0.827700    0.433616    11.00000    0.02555    0.02990 =
         0.03482   -0.01372    0.01284   -0.00575
AFIX  43
H10   2    0.718508    0.849456    0.400072    11.00000   -1.20000
AFIX   0
C11   1    0.721602    0.786728    0.422149    11.00000    0.02265    0.02826 =
         0.02325   -0.01020    0.01138   -0.00617
C12   1    0.639087    0.740205    0.351073    11.00000    0.01759    0.02463 =
         0.01620   -0.00584    0.00690   -0.00333
C13   1    0.570854    0.730407    0.285824    11.00000    0.01884    0.02413 =
         0.01506   -0.00467    0.00579   -0.00045
C14   1    0.521635    0.760006    0.244422    11.00000    0.02471    0.01968 =
         0.02180   -0.00379    0.00807   -0.00089
AFIX  43
H14   2    0.530973    0.788194    0.257795    11.00000   -1.20000
AFIX   0
C15   1    0.459324    0.747494    0.183850    11.00000    0.02267    0.02119 =
         0.02267   -0.00053    0.00351    0.00480
AFIX  43
H15   2    0.424789    0.767046    0.156762    11.00000   -1.20000
AFIX   0
C16   1    0.447144    0.706239    0.162510    11.00000    0.01720    0.02561 =
         0.01812   -0.00186    0.00156    0.00166
AFIX  43
H16   2    0.404298    0.698271    0.119465    11.00000   -1.20000
AFIX   0
C17   1    0.554417    0.689445    0.263419    11.00000    0.01608    0.02083 =
         0.01518   -0.00293    0.00468    0.00035
C18   1    0.600696    0.656941    0.309300    11.00000    0.01583    0.02173 =
         0.01604   -0.00240    0.00381   -0.00002
C19   1    0.447442    0.606652    0.365759    11.00000    0.02971    0.03667 =
         0.02247   -0.00280    0.00867    0.00268
AFIX  43
H19   2    0.494201    0.609924    0.400364    11.00000   -1.20000
AFIX   0
C20   1    0.401779    0.600159    0.418857    11.00000    0.04066    0.04613 =
         0.02522   -0.00014    0.01584    0.00811
AFIX  43
H20   2    0.417550    0.599329    0.488417    11.00000   -1.20000
AFIX   0
C21   1    0.334438    0.595011    0.370464    11.00000    0.03953    0.03715 =
         0.03438    0.00253    0.02267    0.00847
AFIX  43
H21   2    0.303311    0.590173    0.406189    11.00000   -1.20000
AFIX   0
C22   1    0.311348    0.596899    0.267561    11.00000    0.02757    0.02378 =
         0.03190   -0.00045    0.01493    0.00387
C23   1    0.241394    0.592359    0.208593    11.00000    0.02408    0.02906 =
         0.04677   -0.00148    0.02044    0.00113
AFIX  43
H23   2    0.208122    0.586033    0.239710    11.00000   -1.20000
AFIX   0
C24   1    0.222462    0.596856    0.111315    11.00000    0.01884    0.02898 =
         0.03988   -0.00434    0.00986   -0.00080
AFIX  43
H24   2    0.175916    0.594222    0.074892    11.00000   -1.20000
AFIX   0
C25   1    0.271252    0.605627    0.060508    11.00000    0.01903    0.02288 =
         0.03226   -0.00476    0.00776    0.00115
C26   1    0.254564    0.612810   -0.040710    11.00000    0.01857    0.03083 =
         0.02783   -0.00726   -0.00127   -0.00071
AFIX  43
H26   2    0.208632    0.611841   -0.080735    11.00000   -1.20000
AFIX   0
C27   1    0.305107    0.621222   -0.081176    11.00000    0.02198    0.03663 =
         0.01904   -0.00367    0.00022    0.00273
AFIX  43
H27   2    0.294348    0.626233   -0.149522    11.00000   -1.20000
AFIX   0
C28   1    0.372855    0.622428   -0.021475    11.00000    0.01983    0.02438 =
         0.02114   -0.00242    0.00375   -0.00009
AFIX  43
H28   2    0.407289    0.628231   -0.050797    11.00000   -1.20000
AFIX   0
C29   1    0.340086    0.608057    0.115581    11.00000    0.01860    0.01598 =
         0.02516   -0.00276    0.00819   -0.00020
C30   1    0.359980    0.604123    0.219900    11.00000    0.02069    0.01860 =
         0.02585   -0.00142    0.00931    0.00163
C31   1    0.476040    0.522097    0.206480    11.00000    0.02499    0.02373 =
         0.02598    0.00246    0.00473   -0.00138
AFIX  43
H31   2    0.444210    0.527747    0.240579    11.00000   -1.20000
AFIX   0
C32   1    0.498444    0.482006    0.204502    11.00000    0.03172    0.02451 =
         0.03094    0.00705    0.00202   -0.00220
AFIX  43
H32   2    0.482169    0.461020    0.237327    11.00000   -1.20000
AFIX   0
C33   1    0.543974    0.472868    0.155170    11.00000    0.03092    0.02049 =
         0.03175    0.00019   -0.00037    0.00319
AFIX  43
H33   2    0.560353    0.445751    0.155169    11.00000   -1.20000
AFIX   0
C34   1    0.566114    0.503936    0.104738    11.00000    0.02140    0.02243 =
         0.02622   -0.00279   -0.00059    0.00310
C35   1    0.611052    0.497597    0.046812    11.00000    0.02543    0.02870 =
         0.03431   -0.00606    0.00340    0.00850
AFIX  43
H35   2    0.629478    0.471186    0.044232    11.00000   -1.20000
AFIX   0
C36   1    0.627534    0.528597   -0.004061    11.00000    0.02203    0.03658 =
         0.02994   -0.00785    0.00818    0.00409
AFIX  43
H36   2    0.656460    0.523385   -0.043037    11.00000   -1.20000
AFIX   0
C37   1    0.602212    0.569283   -0.000425    11.00000    0.01643    0.03239 =
         0.02068   -0.00549    0.00246   -0.00043
C38   1    0.613866    0.602411   -0.056180    11.00000    0.02127    0.03714 =
         0.02550   -0.00458    0.00719   -0.00567
AFIX  43
H38   2    0.639883    0.598730   -0.099933    11.00000   -1.20000
AFIX   0
C39   1    0.587251    0.640013   -0.046602    11.00000    0.01923    0.03274 =
         0.02387    0.00206    0.00335   -0.00735
AFIX  43
H39   2    0.593997    0.662419   -0.084772    11.00000   -1.20000
AFIX   0
C40   1    0.550110    0.645300    0.019572    11.00000    0.01545    0.02131 =
         0.02303    0.00095    0.00029   -0.00234
AFIX  43
H40   2    0.533243    0.671736    0.026709    11.00000   -1.20000
AFIX   0
C41   1    0.561673    0.576620    0.060627    11.00000    0.01381    0.02193 =
         0.01746   -0.00361   -0.00031   -0.00110
C42   1    0.541656    0.543773    0.110818    11.00000    0.01754    0.02133 =
         0.01633   -0.00186    0.00027    0.00072
 
RU2   6    0.046248    0.370007    0.604529    11.00000    0.01273    0.01888 =
         0.01504    0.00039    0.00353    0.00205
N101  4    0.058838    0.307000    0.614669    11.00000    0.01534    0.02007 =
         0.01590   -0.00013    0.00478    0.00104
N102  4    0.143706    0.366509    0.699011    11.00000    0.01538    0.02065 =
         0.01586   -0.00125    0.00462    0.00109
N103  4   -0.003645    0.364855    0.709143    11.00000    0.01667    0.01705 =
         0.01843    0.00079    0.00604    0.00220
N104  4   -0.052675    0.365934    0.514756    11.00000    0.01694    0.01808 =
         0.01823    0.00029    0.00549    0.00333
N105  4    0.048876    0.432865    0.604124    11.00000    0.01636    0.02269 =
         0.01926    0.00060    0.00294    0.00293
N106  4    0.089071    0.379914    0.493523    11.00000    0.01330    0.02699 =
         0.01682   -0.00050    0.00289    0.00233
N107  4    0.225837    0.205209    0.771767    11.00000    0.02020    0.02507 =
         0.02150    0.00540    0.00893    0.00375
N108  4    0.317262    0.269213    0.855686    11.00000    0.01736    0.02853 =
         0.01806    0.00546    0.00674    0.00372
C101  1    0.014211    0.277457    0.574571    11.00000    0.01623    0.02622 =
         0.01730   -0.00179    0.00265    0.00151
AFIX  43
H101  2   -0.028900    0.285137    0.531820    11.00000   -1.20000
AFIX   0
C102  1    0.027958    0.236040    0.592522    11.00000    0.02078    0.02677 =
         0.02074   -0.00312    0.00600   -0.00424
AFIX  43
H102  2   -0.005811    0.216228    0.563976    11.00000   -1.20000
AFIX   0
C103  1    0.090864    0.223920    0.651970    11.00000    0.02399    0.02065 =
         0.01998    0.00192    0.00787    0.00219
AFIX  43
H103  2    0.101351    0.195765    0.663813    11.00000   -1.20000
AFIX   0
C104  1    0.139001    0.254055    0.694549    11.00000    0.01628    0.02285 =
         0.01577    0.00093    0.00621    0.00187
C105  1    0.207919    0.244245    0.757123    11.00000    0.01799    0.02447 =
         0.01598    0.00354    0.00844    0.00403
C106  1    0.290554    0.197219    0.827469    11.00000    0.02117    0.02845 =
         0.02223    0.00718    0.00965    0.00600
C107  1    0.313723    0.156420    0.840447    11.00000    0.02881    0.02607 =
         0.03519    0.00831    0.01289    0.00514
AFIX  43
H107  2    0.283802    0.134696    0.811878    11.00000   -1.20000
AFIX   0
C108  1    0.379353    0.148166    0.894239    11.00000    0.03198    0.02957 =
         0.04228    0.01546    0.01432    0.01417
AFIX  43
H108  2    0.394939    0.120702    0.902010    11.00000   -1.20000
AFIX   0
C109  1    0.424081    0.180189    0.938288    11.00000    0.02161    0.04497 =
         0.03455    0.01740    0.00941    0.01260
AFIX  43
H109  2    0.469313    0.173835    0.975743    11.00000   -1.20000
AFIX   0
C110  1    0.403614    0.220153    0.928129    11.00000    0.02007    0.03416 =
         0.02872    0.00821    0.00768    0.00400
AFIX  43
H110  2    0.433970    0.241297    0.959293    11.00000   -1.20000
AFIX   0
C111  1    0.336152    0.229609    0.870172    11.00000    0.01776    0.03040 =
         0.02240    0.00718    0.00870    0.00511
C112  1    0.254436    0.276560    0.798807    11.00000    0.01582    0.02630 =
         0.01572    0.00208    0.00732    0.00174
C113  1    0.233087    0.319089    0.779565    11.00000    0.01493    0.02441 =
         0.01576    0.00305    0.00508    0.00256
C114  1    0.275938    0.352005    0.819189    11.00000    0.01634    0.02993 =
         0.01790    0.00075    0.00250    0.00223
AFIX  43
H114  2    0.320792    0.347346    0.860595    11.00000   -1.20000
AFIX   0
C115  1    0.252045    0.391152    0.797199    11.00000    0.02015    0.02430 =
         0.02471   -0.00372    0.00237   -0.00225
AFIX  43
H115  2    0.280584    0.413840    0.822681    11.00000   -1.20000
AFIX   0
C116  1    0.186069    0.397402    0.737626    11.00000    0.01796    0.02393 =
         0.01960   -0.00126    0.00363    0.00102
AFIX  43
H116  2    0.170253    0.424647    0.723615    11.00000   -1.20000
AFIX   0
C117  1    0.167521    0.327532    0.719362    11.00000    0.01733    0.02180 =
         0.01530   -0.00025    0.00647    0.00087
C118  1    0.120949    0.294960    0.675194    11.00000    0.01532    0.02290 =
         0.01490   -0.00045    0.00555    0.00013
C119  1    0.020511    0.367556    0.805548    11.00000    0.02166    0.02277 =
         0.01942    0.00165    0.00386    0.00486
AFIX  43
H119  2    0.066374    0.375633    0.834091    11.00000   -1.20000
AFIX   0
C120  1   -0.018869    0.358969    0.867523    11.00000    0.02661    0.03176 =
         0.02051    0.00455    0.00851    0.00725
AFIX  43
H120  2    0.000360    0.361478    0.936502    11.00000   -1.20000
AFIX   0
C121  1   -0.085158    0.346950    0.828433    11.00000    0.02993    0.02221 =
         0.02652    0.00568    0.01544    0.00393
AFIX  43
H121  2   -0.111520    0.339723    0.869851    11.00000   -1.20000
AFIX   0
C122  1   -0.113384    0.345529    0.725692    11.00000    0.02202    0.02061 =
         0.02593    0.00402    0.01153    0.00402
C123  1   -0.183160    0.335050    0.675829    11.00000    0.02252    0.02555 =
         0.03092    0.00182    0.01301    0.00071
AFIX  43
H123  2   -0.211844    0.326802    0.713070    11.00000   -1.20000
AFIX   0
C124  1   -0.208280    0.336776    0.577310    11.00000    0.01827    0.02590 =
         0.03463   -0.00058    0.00874   -0.00167
AFIX  43
H124  2   -0.254674    0.330382    0.546690    11.00000   -1.20000
AFIX   0
C125  1   -0.166388    0.348095    0.517355    11.00000    0.01998    0.02147 =
         0.02683   -0.00217    0.00786    0.00087
C126  1   -0.189460    0.350645    0.414400    11.00000    0.01623    0.03050 =
         0.02626   -0.00153    0.00152    0.00060
AFIX  43
H126  2   -0.235576    0.345265    0.379448    11.00000   -1.20000
AFIX   0
C127  1   -0.144166    0.361052    0.365184    11.00000    0.02306    0.03153 =
         0.01844    0.00042   -0.00017    0.00126
AFIX  43
H127  2   -0.159176    0.363376    0.295800    11.00000   -1.20000
AFIX   0
C128  1   -0.076020    0.368227    0.417087    11.00000    0.02017    0.02388 =
         0.01925    0.00106    0.00567    0.00263
AFIX  43
H128  2   -0.045383    0.374943    0.381717    11.00000   -1.20000
AFIX   0
C129  1   -0.097792    0.356346    0.564537    11.00000    0.01726    0.01622 =
         0.02130    0.00095    0.00655    0.00280
C130  1   -0.071122    0.355123    0.668830    11.00000    0.01788    0.01595 =
         0.02081   -0.00066    0.00595    0.00220
C131  1    0.028897    0.458862    0.661265    11.00000    0.02154    0.02578 =
         0.02528   -0.00046    0.00596    0.00464
AFIX  43
H131  2    0.004487    0.448469    0.702558    11.00000   -1.20000
AFIX   0
C132  1    0.042241    0.500851    0.663255    11.00000    0.02760    0.02539 =
         0.03537   -0.00452    0.00541    0.00625
AFIX  43
H132  2    0.027782    0.518269    0.706084    11.00000   -1.20000
AFIX   0
C133  1    0.076376    0.516707    0.602880    11.00000    0.02905    0.01851 =
         0.04342    0.00099    0.00103    0.00225
AFIX  43
H133  2    0.085901    0.545129    0.603922    11.00000   -1.20000
AFIX   0
C134  1    0.097053    0.490599    0.539687    11.00000    0.02110    0.02677 =
         0.03142    0.00796    0.00171   -0.00098
C135  1    0.131629    0.503620    0.472185    11.00000    0.02975    0.03180 =
         0.04188    0.01268    0.00729   -0.00544
AFIX  43
H135  2    0.141252    0.531839    0.468256    11.00000   -1.20000
AFIX   0
C136  1    0.150999    0.476815    0.413770    11.00000    0.02198    0.04626 =
         0.03329    0.01629    0.00704   -0.00343
AFIX  43
H136  2    0.173607    0.486555    0.369527    11.00000   -1.20000
AFIX   0
C137  1    0.137752    0.433622    0.417822    11.00000    0.01494    0.04251 =
         0.02230    0.00808    0.00273   -0.00091
C138  1    0.155751    0.404029    0.359115    11.00000    0.01589    0.05680 =
         0.02062    0.00494    0.00520    0.00297
AFIX  43
H138  2    0.179091    0.411713    0.314069    11.00000   -1.20000
AFIX   0
C139  1    0.139214    0.363927    0.367644    11.00000    0.01571    0.04820 =
         0.02035   -0.00421    0.00424    0.00631
AFIX  43
H139  2    0.150106    0.343706    0.327268    11.00000   -1.20000
AFIX   0
C140  1    0.106203    0.352796    0.436039    11.00000    0.01669    0.03124 =
         0.01975   -0.00285    0.00270    0.00363
AFIX  43
H140  2    0.095674    0.324817    0.441523    11.00000   -1.20000
AFIX   0
C141  1    0.103900    0.420203    0.483432    11.00000    0.01297    0.02738 =
         0.01888    0.00400    0.00102    0.00061
C142  1    0.082802    0.448676    0.543403    11.00000    0.01519    0.02436 =
         0.02080    0.00551    0.00081    0.00087
 
P1    5    0.222837    0.727054    0.062610    11.00000    0.03652    0.02907 =
         0.03434   -0.00203    0.01500   -0.00687
F1    3    0.159152    0.755569    0.010136    11.00000    0.07254    0.03901 =
         0.06205    0.00398   -0.01275    0.00551
F2    3    0.270678    0.765651    0.094352    11.00000    0.07300    0.04502 =
         0.06741   -0.00132    0.00895   -0.02726
F3    3    0.284764    0.698449    0.116703    11.00000    0.03622    0.04480 =
         0.11885   -0.01696   -0.00286    0.00754
F4    3    0.175588    0.687833    0.029923    11.00000    0.04100    0.03434 =
         0.06642   -0.00407    0.01349   -0.00814
F5    3    0.203012    0.730310    0.160742    11.00000    0.06002    0.09023 =
         0.04001   -0.00441    0.02299    0.00166
F6    3    0.240307    0.724128   -0.037130    11.00000    0.08591    0.14114 =
         0.06200   -0.02804    0.04677   -0.04727
N301  4    0.144320    0.438147    0.913410    11.00000    0.07883    0.04650 =
         0.05948   -0.01135    0.03004   -0.01168
N401  4    0.262859    0.491354    0.716609    11.00000    0.05220    0.05708 =
         0.05599    0.00257    0.01008   -0.00091
C301  1    0.166625    0.470051    0.915825    11.00000    0.04304    0.04464 =
         0.04792   -0.01323    0.01270    0.00086
C302  1    0.194265    0.510300    0.915354    11.00000    0.03955    0.04365 =
         0.08741    0.00144    0.01903    0.00346
AFIX 137
H30A  2    0.221020    0.511059    0.869478    11.00000   -1.50000
H30B  2    0.223402    0.517115    0.981334    11.00000   -1.50000
H30C  2    0.157222    0.530178    0.894927    11.00000   -1.50000
AFIX   0
 
C401  1    0.281848    0.507002    0.659724    11.00000    0.04045    0.03538 =
         0.06047   -0.00038    0.00520   -0.00489
C402  1    0.307027    0.525977    0.584157    11.00000    0.06720    0.05971 =
         0.07073   -0.00434    0.01892   -0.02792
AFIX 137
H40A  2    0.356717    0.526153    0.606469    11.00000   -1.50000
H40B  2    0.290211    0.554096    0.572571    11.00000   -1.50000
H40C  2    0.290899    0.510300    0.523180    11.00000   -1.50000
AFIX   0
 
P101  5    1.029567    0.605131    0.848050    11.00000    0.02186    0.03729 =
         0.02539   -0.00075    0.00133   -0.00133
F101  3    0.988031    0.576833    0.763459    11.00000    0.04006    0.08996 =
         0.12236   -0.08025   -0.03161    0.02779
F102  3    1.010365    0.642896    0.775572    11.00000    0.05390    0.06794 =
         0.07702    0.03335    0.02042    0.00798
F103  3    1.071689    0.634528    0.931758    11.00000    0.05628    0.12139 =
         0.05456   -0.04156   -0.00637   -0.00974
F104  3    1.050022    0.568103    0.921194    11.00000    0.05340    0.09843 =
         0.14160    0.08332    0.02219    0.01798
F105  3    0.963314    0.613286    0.879294    11.00000    0.03751    0.09729 =
         0.05529    0.01279    0.02204    0.01043
F106  3    1.096299    0.597039    0.815843    11.00000    0.02976    0.10932 =
         0.04376    0.00495    0.00961    0.01364
P102  5    0.691217    0.528091    0.725713    11.00000    0.03957    0.03725 =
         0.05086    0.00604    0.02949    0.00181
F107  3    0.743702    0.496842    0.704466    11.00000    0.09215    0.06485 =
         0.12469    0.04240    0.08887    0.03304
F108  3    0.696055    0.503918    0.824551    11.00000    0.08124    0.06713 =
         0.06540    0.02198    0.04921    0.01192
F109  3    0.639266    0.559358    0.748258    11.00000    0.07986    0.05910 =
         0.08800    0.00690    0.05579    0.02186
F110  3    0.687396    0.552278    0.627393    11.00000    0.06935    0.04985 =
         0.05891    0.01683    0.03730    0.01123
F111  3    0.752399    0.557088    0.782728    11.00000    0.06978    0.09435 =
         0.08523    0.01355    0.01405   -0.02801
F112  3    0.630478    0.498989    0.670815    11.00000    0.07084    0.06798 =
         0.07094   -0.00289    0.02843   -0.02164
P2    5    0.399562    0.629654    0.691822    11.00000    0.02496    0.02590 =
         0.02388    0.00027    0.00398    0.00191
F7    3    0.343384    0.628671    0.586570    11.00000    0.03474    0.06299 =
         0.02246    0.00073    0.00182    0.01822
F8    3    0.446356    0.657973    0.650597    11.00000    0.06023    0.03420 =
         0.08062    0.00097    0.03989   -0.00992
F9    3    0.453932    0.628679    0.797682    11.00000    0.04131    0.07528 =
         0.03358   -0.01285   -0.00703    0.00455
F10   3    0.351967    0.600119    0.732406    11.00000    0.04790    0.04565 =
         0.04353    0.00372    0.02730   -0.00215
F11   3    0.363493    0.668336    0.721971    11.00000    0.05953    0.03513 =
         0.05074   -0.00813    0.02132    0.01056
F12   3    0.434782    0.590263    0.661154    11.00000    0.03406    0.03228 =
         0.03141    0.00339    0.01043    0.00810
N20   4    0.454302    0.771866    0.443026    11.00000    0.04326    0.04710 =
         0.03855    0.00213    0.00328   -0.00688
C94   1    0.337687    0.745826    0.337216    11.00000    0.04447    0.10234 =
         0.05182   -0.01464    0.01265   -0.02544
AFIX 137
H94A  2    0.324806    0.760780    0.275003    11.00000   -1.50000
H94B  2    0.303645    0.750472    0.370962    11.00000   -1.50000
H94C  2    0.340333    0.716553    0.324422    11.00000   -1.50000
AFIX   0
C95   1    0.403448    0.760190    0.398494    11.00000    0.04056    0.04836 =
         0.02999   -0.00497    0.01221   -0.00610
 
PART -1
N501  4    0.451705    0.474224    0.562934    10.50000    0.07269    0.10874 =
         0.05670    0.02508    0.00266    0.00433
C501  1    0.479519    0.490954    0.527208    10.50000    0.04288    0.10525 =
         0.03536    0.04023    0.00295   -0.00935
C502  1    0.537926    0.508901    0.473417    10.50000    0.48867    0.36806 =
         0.16020    0.15922    0.07081    0.09471
AFIX 137
H50A  2    0.514691    0.525150    0.415475    10.50000   -1.50000
H50B  2    0.560973    0.485769    0.453861    10.50000   -1.50000
H50C  2    0.571347    0.525997    0.520310    10.50000   -1.50000
AFIX   0
 
PART 0
N601  4    1.011320    0.238519    0.845047    11.00000    0.03812    0.08393 =
         0.03924   -0.01457    0.00394    0.00405
C601  1    0.959657    0.233765    0.790415    11.00000    0.03657    0.04645 =
         0.02517   -0.00118    0.00844    0.00854
C602  1    0.893280    0.226949    0.720104    11.00000    0.03552    0.04689 =
         0.03651   -0.00227    0.00282    0.00602
AFIX 137
H60A  2    0.893215    0.200816    0.686669    11.00000   -1.50000
H60B  2    0.882941    0.249112    0.671815    11.00000   -1.50000
H60C  2    0.858913    0.226320    0.754407    11.00000   -1.50000
AFIX   0
 
N201  4    0.910391    0.450382    0.770557    11.00000    0.05540    0.04654 =
         0.07954    0.01897    0.04336    0.01204
C201  1    0.908755    0.474599    0.827007    11.00000    0.03695    0.04930 =
         0.05613    0.01982    0.02362    0.00881
C202  1    0.903926    0.505533    0.898327    11.00000    0.06570    0.06854 =
         0.05771    0.00197    0.02299   -0.00285
AFIX 137
H20A  2    0.856959    0.515076    0.882587    11.00000   -1.50000
H20B  2    0.933529    0.528626    0.895961    11.00000   -1.50000
H20C  2    0.918057    0.493618    0.964205    11.00000   -1.50000
AFIX   0
HKLF 4
 
REM  Rup2Dmono in P2(1)/c
REM R1 =  0.0455 for   17208 Fo > 4sig(Fo)  and  0.0630 for all   21236 data
REM   1339 parameters refined using      6 restraints
 
END  
     
WGHT      0.0369     21.5206 

REM Instructions for potential hydrogen bonds
HTAB C1 N5
EQIV $1 -x+1, -y+1, -z+1
HTAB C1 N501_$1
EQIV $2 -x+2, y+1/2, -z+3/2
HTAB C7 N601_$2
EQIV $3 x, -y+3/2, z-1/2
HTAB C15 F8_$3
HTAB C16 F3
HTAB C20 F7
HTAB C20 F12
EQIV $4 x, y, z-1
HTAB C27 F10_$4
HTAB C28 F9_$4
HTAB C31 F112_$1
HTAB C32 F12_$1
HTAB C39 N8_$3
HTAB C40 N20_$3
HTAB C101 N104
EQIV $5 -x+1, y-1/2, -z+3/2
HTAB C110 N20_$5
HTAB C116 N105
HTAB C119 N301
HTAB C128 F102_$1
EQIV $6 x-1, y, z
HTAB C131 N201_$6
HTAB C132 F101_$6
EQIV $7 x, -y+1/2, z-1/2
HTAB C139 N107_$7
HTAB C302 N401
HTAB C302 F106_$6
HTAB C402 F12
HTAB C94 F2
HTAB C94 F11_$3
EQIV $8 x, -y+3/2, z+1/2
HTAB C94 F6_$8
HTAB C502 F110
HTAB C502 F112
EQIV $9 -x+1, y-1/2, -z+1/2
HTAB C602 F1_$9
HTAB C602 F5_$1
HTAB C202 F111
EQIV $10 -x+2, -y+1, -z+2
HTAB C202 F104_$10

REM Highest difference peak  1.117,  deepest hole -0.688,  1-sigma level  0.084
Q1    1   0.0337  0.3474  0.6133  11.00000  0.05    1.12
Q2    1   0.2030  0.7510 -0.0175  11.00000  0.05    1.09
Q3    1   0.2857  0.7050  0.0163  11.00000  0.05    1.07
Q4    1   1.0729  0.6069  0.9551  11.00000  0.05    1.02
Q5    1   1.0317  0.5517  0.8600  11.00000  0.05    0.86
Q6    1   0.2189  0.4865  0.8184  11.00000  0.05    0.78
Q7    1   0.6745  0.4954  0.6395  11.00000  0.05    0.76
Q8    1   0.7665  0.5236  0.7630  11.00000  0.05    0.71
Q9    1   0.6993  0.5670  0.7971  11.00000  0.05    0.70
Q10   1   0.9768  0.5717  0.7841  11.00000  0.05    0.70
Q11   1   0.6090  0.5383  0.6733  11.00000  0.05    0.68
Q12   1   0.2165  0.6996 -0.0193  11.00000  0.05    0.66
Q13   1   0.2579  0.7182  0.1031  11.00000  0.05    0.64
Q14   1   0.4579  0.6535  0.7645  11.00000  0.05    0.63
Q15   1   1.0035  0.5960  0.7345  11.00000  0.05    0.61
Q16   1   0.4843  0.6147  0.2219  11.00000  0.05    0.60
Q17   1   0.2425  0.5198  0.7643  11.00000  0.05    0.59
Q18   1   1.0343  0.6408  0.8418  11.00000  0.05    0.56
Q19   1   0.2765  0.6914  0.1815  11.00000  0.05    0.51
Q20   1   0.2345  0.7601  0.1619  11.00000  0.05    0.50
Q21   1   0.2606  0.6917  0.1610  11.00000  0.05    0.49
Q22   1   0.2370  0.6957  0.1418  11.00000  0.05    0.48
Q23   1   0.1460  0.3103  0.7052  11.00000  0.05    0.45
Q24   1   0.3544  0.7243  0.3918  11.00000  0.05    0.44
Q25   1   0.1293  0.7285  0.0290  11.00000  0.05    0.44
Q26   1  -0.0486  0.3739  0.8775  11.00000  0.05    0.43
Q27   1   1.1030  0.6285  0.8160  11.00000  0.05    0.42
Q28   1   1.0829  0.6355  0.8973  11.00000  0.05    0.41
Q29   1   0.3089  0.7522  0.1273  11.00000  0.05    0.41
Q30   1   0.5188  0.6079  0.2952  11.00000  0.05    0.41
Q31   1   0.3902  0.6143  0.7658  11.00000  0.05    0.40
Q32   1   0.2302  0.2620  0.7757  11.00000  0.05    0.40
Q33   1   0.6070  0.7350  0.3166  11.00000  0.05    0.40
Q34   1   0.5750  0.6702  0.2824  11.00000  0.05    0.39
Q35   1   0.7491  0.7714  0.4419  11.00000  0.05    0.39
Q36   1   0.3469  0.6060  0.1644  11.00000  0.05    0.39
Q37   1   0.6604  0.5025  0.7598  11.00000  0.05    0.39
Q38   1   0.6554  0.5333  0.6604  11.00000  0.05    0.38
Q39   1   0.2458  0.2963  0.7802  11.00000  0.05    0.38
Q40   1   0.7311  0.8049  0.4245  11.00000  0.05    0.37

REM The information below was added by Olex2.
REM
REM R1 = 0.0455 for 17208 Fo > 4sig(Fo) and 0.0630 for all 441281 data
REM n/a parameters refined using n/a restraints
REM Highest difference peak 1.12, deepest hole -0.69
REM Mean Shift 0, Max Shift 0.003.

REM +++ Tabular Listing of Refinement Information +++
REM R1_all = 0.0630
REM R1_gt = 0.0455
REM wR_ref = 0.1090
REM GOOF = 1.053
REM Shift_max = 0.003
REM Shift_mean = 0
REM Reflections_all = 441281
REM Reflections_gt = 17208
REM Parameters = n/a
REM Hole = -0.69
REM Peak = 1.12
REM Flack = n/a

;
_olex2_submission_special_instructions 'No special instructions were received'

_exptl_crystal_recrystallization_method 'Vapour Deposition'
_chemical_properties_physical    Light-sensitive
